# Supplementary material for: Whole Exome Sequencing and In Silico Analysis of Human Sertoli in Patients with Non-Obstructive Azoospermia
Source: Int J Mol Sci. 2022 Oct 20;23(20):12570. doi: 10.3390/ijms232012570 (PMC9604420; doi:10.3390/ijms232012570)
Supplement: Supplementary file 1 [file ijms-23-12570-s001.zip]

Archive with 1 entries (1 files):
- ijms-1914265-supplementary.xlsx
