# Supplementary material for: Whole Exome Sequencing and In Silico Analysis of Human Sertoli in Patients with Non-Obstructive Azoospermia
Source: Int J Mol Sci. 2022 Oct 20;23(20):12570. doi: 10.3390/ijms232012570 (PMC9604420; doi:10.3390/ijms232012570)
Supplement: Supplementary file 1 [file ijms-23-12570-s001.zip › ijms-1914265-supplementary.xlsx]

## Sheet: filter1
GeneName	Description	Sertoli_normo_04	Sertoli_normo_05	Sertoli_normo_06	Sertoli_azoo_07	Sertoli_azoo_08	Sertoli_azoo_09	mean-nor	maem-azo	log2fc	p-value	GeneID	GO
C6orf223	Homo sapiens chromosome 6 open reading frame 223 (C6orf223), transcript variant 1, mRNA [NM_153246]	3.2018	3.1576	3.0803	3.1376	3.1505	4.2621	3.14657	3.51673	0.160457	0.458291	221416
FSD1L	Homo sapiens fibronectin type III and SPRY domain containing 1-like (FSD1L), transcript variant 2, mRNA [NM_031919]	117.44	3.2349	3.2486	5.6682	10.3669	3.1124	41.3078	6.3825	-2.69422	0.459885	83856	GO:0003674(molecular_function)|GO:0005575(cellular_component)|GO:0008150(biological_process)
GMPPB	Homo sapiens GDP-mannose pyrophosphorylase B (GMPPB), transcript variant 2, mRNA [NM_021971]	66.0571	35.9784	13.6474	298.089	3.8313	112.309	38.561	138.076	1.84025	0.321869	29925	GO:0000166(nucleotide binding)|GO:0004475(mannose-1-phosphate guanylyltransferase activity)|GO:0005525(GTP binding)|GO:0006488(dolichol-linked oligosaccharide biosynthetic process)|GO:0009058(biosynthetic process)|GO:0009298(GDP-mannose biosynthetic process)|GO:0016740(transferase activity)|GO:0016779(nucleotidyltransferase activity)|GO:0018279(protein N-linked glycosylation via asparagine)|GO:00…
SLC35E3	Homo sapiens solute carrier family 35, member E3 (SLC35E3), mRNA [NM_018656]	3.4824	356.547	202.047	3.3372	3.4336	263.346	187.359	90.039	-1.05718	0.529673	55508	GO:0016020(membrane)|GO:0016021(integral to membrane)
ZNF700	Homo sapiens zinc finger protein 700 (ZNF700), mRNA [NM_144566]	3.0559	39.8582	34.3486	3.0001	3.128	18.7283	25.7542	8.28547	-1.63615	0.241945	90592	GO:0003677(DNA binding)|GO:0005622(intracellular)|GO:0005634(nucleus)|GO:0006355(regulation of transcription, DNA-dependent)|GO:0008270(zinc ion binding)|GO:0046872(metal ion binding)
MTRF1	Homo sapiens mitochondrial translational release factor 1 (MTRF1), nuclear gene encoding mitochondrial protein, mRNA [NM_004294]	5.3114	320.664	60.3103	3.3945	253.019	288.422	128.762	181.612	0.49615	0.615285	9617	GO:0003747(translation release factor activity)|GO:0005737(cytoplasm)|GO:0005739(mitochondrion)|GO:0006449(regulation of translational termination)|GO:0016149(translation release factor activity, codon specific)
LOC100128485	nq71a04.s1 NCI_CGAP_Pr22 Homo sapiens cDNA clone IMAGE:1157742 3' similar to SW:R13A_HUMAN P40429 60S RIBOSOMAL PROTEIN L13A ;, mRNA sequence [AA627135]	1663.83	1575.45	1323.5	760.85	1110.02	1699.31	1520.93	1190.06	-0.353918	0.470919
YTHDC1	Homo sapiens YTH domain containing 1 (YTHDC1), transcript variant 1, mRNA [NM_001031732]	3.3951	6.4823	3.5121	7.9824	3.6354	3.3167	4.46317	4.97817	0.157547	0.834888	91746	GO:0000398(nuclear mRNA splicing, via spliceosome)|GO:0005515(protein binding)|GO:0005634(nucleus)|GO:0005654(nucleoplasm)|GO:0008380(RNA splicing)|GO:0016604(nuclear body)
VKORC1	Homo sapiens vitamin K epoxide reductase complex, subunit 1 (VKORC1), transcript variant 2, mRNA [NM_206824]	1086.93	1843.83	358.525	438.139	819.129	2232.09	1096.43	1163.12	0.0851863	0.948245	79001	GO:0005783(endoplasmic reticulum)|GO:0005789(endoplasmic reticulum membrane)|GO:0005792(microsome)|GO:0010243(response to organic nitrogen)|GO:0014070(response to organic cyclic compound)|GO:0016020(membrane)|GO:0016021(integral to membrane)|GO:0016491(oxidoreductase activity)|GO:0017187(peptidyl-glutamic acid carboxylation)|GO:0030193(regulation of blood coagulation)|GO:0042373(vitamin K metabol…
MGC26718	Homo sapiens ankyrin repeat domain 20 family, member A5, pseudogene (ANKRD20A5P), non-coding RNA [NR_040113]	38.4291	27.7772	44.3647	333.389	27.5106	16.4735	36.857	125.791	1.77102	0.480085	440482
ZNF665	Homo sapiens zinc finger protein 665 (ZNF665), mRNA [NM_024733]	79.7778	25.3276	8.2902	2.8842	204.531	28.7392	37.7985	78.7182	1.05837	0.638528	79788	GO:0003677(DNA binding)|GO:0005622(intracellular)|GO:0005634(nucleus)|GO:0006355(regulation of transcription, DNA-dependent)|GO:0008270(zinc ion binding)|GO:0046872(metal ion binding)
PPIAL4A	Homo sapiens peptidylprolyl isomerase A (cyclophilin A)-like 4A (PPIAL4A), mRNA [NM_178230]	13604.9	11328.7	11776.2	10908.1	9981.86	11436	12236.6	10775.3	-0.183473	0.165651	164022
GTF3C2	Homo sapiens general transcription factor IIIC, polypeptide 2, beta 110kDa (GTF3C2), transcript variant 1, mRNA [NM_001521]	1064.18	282.008	388.906	4.0937	335.195	1244.89	578.366	528.058	-0.131285	0.936098	2976	GO:0000127(transcription factor TFIIIC complex)|GO:0003677(DNA binding)|GO:0005634(nucleus)|GO:0005654(nucleoplasm)|GO:0006351(transcription, DNA-dependent)|GO:0006383(transcription from RNA polymerase III promoter)|GO:0042791(5S class rRNA transcription from RNA polymerase III type 1 promoter)|GO:0042797(tRNA transcription from RNA polymerase III promoter)
CER1	Homo sapiens cerberus 1, cysteine knot superfamily, homolog (Xenopus laevis) (CER1), mRNA [NM_005454]	3.6885	7.3457	3.5348	7.0154	9.1669	3.3735	4.85633	6.5186	0.424695	0.241573	9350	GO:0003674(molecular_function)|GO:0005125(cytokine activity)|GO:0005576(extracellular region)|GO:0005615(extracellular space)|GO:0008285(negative regulation of cell proliferation)|GO:0009948(anterior/posterior axis specification)|GO:0023019(signal transduction involved in regulation of gene expression)|GO:0030509(BMP signaling pathway)|GO:0030514(negative regulation of BMP signaling pathway)|GO:0…
MXRA7	Homo sapiens matrix-remodelling associated 7 (MXRA7), transcript variant 1, mRNA [NM_001008528]	2621.98	1751.54	1418	254.723	1014.3	2405.54	1930.51	1224.85	-0.656369	0.542036	439921	GO:0016020(membrane)|GO:0016021(integral to membrane)
FSCN3	Homo sapiens fascin homolog 3, actin-bundling protein, testicular (Strongylocentrotus purpuratus) (FSCN3), mRNA [NM_020369]	10.8985	5.6044	37.7695	3.238	9.6227	3.1417	18.0908	5.33413	-1.76193	0.380947	29999	GO:0005737(cytoplasm)|GO:0005856(cytoskeleton)|GO:0015629(actin cytoskeleton)|GO:0030674(protein binding, bridging)|GO:0051015(actin filament binding)
NNT	nicotinamide nucleotide transhydrogenase [Source:HGNC Symbol;Acc:7863] [ENST00000264663]	4.5629	8.8684	4.1643	7.7655	5.4763	3.6584	5.8652	5.6334	-0.0581744	0.914439	23530	GO:0003957(NAD(P)+ transhydrogenase (B-specific) activity)|GO:0005739(mitochondrion)|GO:0005743(mitochondrial inner membrane)|GO:0005746(mitochondrial respiratory chain)|GO:0006099(tricarboxylic acid cycle)|GO:0008746(NAD(P)+ transhydrogenase activity)|GO:0008750(NAD(P)+ transhydrogenase (AB-specific) activity)|GO:0015992(proton transport)|GO:0016020(membrane)|GO:0016021(integral to membrane)|GO:…
LOC644384	full-length cDNA clone CS0DI028YD16 of Placenta Cot 25-normalized of Homo sapiens (human) [CR595167]	10129.1	8046.46	7749.66	7034.49	6244.76	7368.16	8641.73	6882.47	-0.328393	0.153839
SDHA	Homo sapiens succinate dehydrogenase complex, subunit A, flavoprotein (Fp) (SDHA), nuclear gene encoding mitochondrial protein, mRNA [NM_004168]	497.339	928.736	639.187	966.612	427.574	570.505	688.421	654.897	-0.072023	0.915847	6389	GO:0000104(succinate dehydrogenase activity)|GO:0005515(protein binding)|GO:0005739(mitochondrion)|GO:0005743(mitochondrial inner membrane)|GO:0005749(mitochondrial respiratory chain complex II)|GO:0006099(tricarboxylic acid cycle)|GO:0006105(succinate metabolic process)|GO:0006810(transport)|GO:0007399(nervous system development)|GO:0008177(succinate dehydrogenase (ubiquinone) activity)|GO:00090…
PHF2	Homo sapiens PHD finger protein 2 (PHF2), mRNA [NM_005392]	3.2522	3.599	3.3463	4.958	3.3408	4.9339	3.39917	4.4109	0.375892	0.252574	5253	GO:0001889(liver development)|GO:0003713(transcription coactivator activity)|GO:0005506(iron ion binding)|GO:0005515(protein binding)|GO:0005634(nucleus)|GO:0005730(nucleolus)|GO:0006355(regulation of transcription, DNA-dependent)|GO:0006482(protein demethylation)|GO:0008270(zinc ion binding)|GO:0016491(oxidoreductase activity)|GO:0016568(chromatin modification)|GO:0016702(oxidoreductase activity…
NUDT6	Homo sapiens nudix (nucleoside diphosphate linked moiety X)-type motif 6 (NUDT6), transcript variant 2, mRNA [NM_198041]	803.492	1422.97	955.107	1109.12	1408.37	1391.18	1060.52	1302.89	0.296942	0.211963	11162	GO:0005575(cellular_component)|GO:0005634(nucleus)|GO:0005737(cytoplasm)|GO:0005739(mitochondrion)|GO:0008083(growth factor activity)|GO:0008150(biological_process)|GO:0016787(hydrolase activity)
TOMM40	Homo sapiens translocase of outer mitochondrial membrane 40 homolog (yeast) (TOMM40), nuclear gene encoding mitochondrial protein, transcript variant 3, mRNA [NM_006114]	883.727	696.167	115.672	754.59	953.952	709.91	565.189	806.151	0.512318	0.368108	10452	GO:0000299(integral to membrane of membrane fraction)|GO:0005739(mitochondrion)|GO:0005742(mitochondrial outer membrane translocase complex)|GO:0006626(protein targeting to mitochondrion)|GO:0008308(voltage-gated anion channel activity)|GO:0008320(protein transmembrane transporter activity)|GO:0015031(protein transport)|GO:0015288(porin activity)|GO:0016020(membrane)|GO:0031307(integral to mitoch…
ERP29	Homo sapiens endoplasmic reticulum protein 29 (ERP29), transcript variant 1, mRNA [NM_006817]	13332.6	14103	11662.9	5439.59	16200.7	20618.6	13032.8	14086.3	0.112141	0.849457	10961	GO:0003756(protein disulfide isomerase activity)|GO:0005783(endoplasmic reticulum)|GO:0005788(endoplasmic reticulum lumen)|GO:0006457(protein folding)|GO:0006886(intracellular protein transport)|GO:0009306(protein secretion)|GO:0042470(melanosome)
GGA1	Homo sapiens golgi-associated, gamma adaptin ear containing, ARF binding protein 1 (GGA1), transcript variant 2, mRNA [NM_001001560]	399.641	1599.59	568.345	348.993	245.892	1399.07	855.858	664.651	-0.364775	0.791589	26088	GO:0003674(molecular_function)|GO:0005515(protein binding)|GO:0005768(endosome)|GO:0005794(Golgi apparatus)|GO:0006886(intracellular protein transport)|GO:0010008(endosome membrane)|GO:0016020(membrane)|GO:0016192(vesicle-mediated transport)|GO:0030131(clathrin adaptor complex)|GO:0044431(Golgi apparatus part)
BRS3	Homo sapiens bombesin-like receptor 3 (BRS3), mRNA [NM_001727]	5.7267	4.891	4.8328	7.8896	5.8537	4.6776	5.15017	6.1403	0.25369	0.277167	680	GO:0004871(signal transducer activity)|GO:0004872(receptor activity)|GO:0004930(G-protein coupled receptor activity)|GO:0004946(bombesin receptor activity)|GO:0005886(plasma membrane)|GO:0006006(glucose metabolic process)|GO:0008217(regulation of blood pressure)|GO:0008343(adult feeding behavior)|GO:0016021(integral to membrane)|GO:0031989(bombesin receptor signaling pathway)|GO:0043005(neuron pr…
LOC441601	Homo sapiens septin 7 pseudogene (LOC441601), non-coding RNA [NR_003034]	3.4241	3.3968	9.7392	3.302	3.3621	5.9616	5.52003	4.20857	-0.391348	0.399024	441601
RFPL3	Homo sapiens ret finger protein-like 3 (RFPL3), transcript variant 2, mRNA [NM_006604]	47.5497	39.2852	37.6459	88.7244	89.5112	28.3344	41.4936	68.8567	0.730708	0.27764	10738	GO:0008270(zinc ion binding)|GO:0046872(metal ion binding)
ATF2	Homo sapiens activating transcription factor 2 (ATF2), mRNA [NM_001880]	49.9439	105.176	13.2264	594.519	77.9055	17.3978	56.1155	229.941	2.03479	0.447847	1386	GO:0001077(RNA polymerase II core promoter proximal region sequence-specific DNA binding transcription factor activity involved in positive regulation of transcription)|GO:0002224(toll-like receptor signaling pathway)|GO:0002755(MyD88-dependent toll-like receptor signaling pathway)|GO:0002756(MyD88-independent toll-like receptor signaling pathway)|GO:0003151(outflow tract morphogenesis)|GO:000367…
ZNF509	Homo sapiens zinc finger and BTB domain containing 49 (ZBTB49), mRNA [NM_145291]	3.4491	3.4024	3.2998	3.3546	3.3965	3.2181	3.38377	3.32307	-0.0261149	0.159318	166793	GO:0003676(nucleic acid binding)|GO:0003677(DNA binding)|GO:0005622(intracellular)|GO:0005634(nucleus)|GO:0006355(regulation of transcription, DNA-dependent)|GO:0008270(zinc ion binding)|GO:0046872(metal ion binding)
NRP2	Homo sapiens neuropilin 2 (NRP2), transcript variant 6, mRNA [NM_201264]	306.798	909.477	435.367	204.627	28.485	139.858	550.547	124.323	-2.14677	0.210296	8828	GO:0001525(angiogenesis)|GO:0001755(neural crest cell migration)|GO:0001938(positive regulation of endothelial cell proliferation)|GO:0002116(semaphorin receptor complex)|GO:0004872(receptor activity)|GO:0005021(vascular endothelial growth factor receptor activity)|GO:0005624(membrane fraction)|GO:0005886(plasma membrane)|GO:0007155(cell adhesion)|GO:0007275(multicellular organismal development)|…
SUMF2	Homo sapiens sulfatase modifying factor 2 (SUMF2), transcript variant 2, mRNA [NM_015411]	1857.23	43.6138	693.383	339.552	664.814	1250.54	864.741	751.634	-0.202237	0.886887	25870	GO:0005488(binding)|GO:0005783(endoplasmic reticulum)|GO:0005788(endoplasmic reticulum lumen)|GO:0046872(metal ion binding)
CXADR	Homo sapiens coxsackie virus and adenovirus receptor (CXADR), transcript variant 1, mRNA [NM_001338]	3.0486	3.2326	9.8604	3.4718	3.0565	3.002	5.38053	3.17677	-0.76019	0.44469	1525	GO:0001669(acrosomal vesicle)|GO:0004872(receptor activity)|GO:0005102(receptor binding)|GO:0005515(protein binding)|GO:0005576(extracellular region)|GO:0005615(extracellular space)|GO:0005634(nucleus)|GO:0005737(cytoplasm)|GO:0005886(plasma membrane)|GO:0005887(integral to plasma membrane)|GO:0005911(cell-cell junction)|GO:0005912(adherens junction)|GO:0005923(tight junction)|GO:0007005(mitochon…
SMAD9	Homo sapiens SMAD family member 9 (SMAD9), transcript variant a, mRNA [NM_001127217]	3.3389	3.3231	94.9508	3.2655	3.3606	74.7379	33.8709	27.1213	-0.32062	0.421629	4093	GO:0001657(ureteric bud development)|GO:0001666(response to hypoxia)|GO:0001880(Mullerian duct regression)|GO:0003700(sequence-specific DNA binding transcription factor activity)|GO:0005622(intracellular)|GO:0005634(nucleus)|GO:0005654(nucleoplasm)|GO:0005667(transcription factor complex)|GO:0005737(cytoplasm)|GO:0005829(cytosol)|GO:0006468(protein phosphorylation)|GO:0007179(transforming growth …
OR10T2	Homo sapiens olfactory receptor, family 10, subfamily T, member 2 (OR10T2), mRNA [NM_001004475]	3.4707	8.0179	3.6387	10.0447	4.0513	3.378	5.04243	5.82467	0.208055	0.82364	128360	GO:0004871(signal transducer activity)|GO:0004872(receptor activity)|GO:0004930(G-protein coupled receptor activity)|GO:0004984(olfactory receptor activity)|GO:0005886(plasma membrane)|GO:0016021(integral to membrane)|GO:0050896(response to stimulus)
NCRNA00161	Homo sapiens long intergenic non-protein coding RNA 161 (LINC00161), non-coding RNA [NR_026552]	13.538	3.0821	7.3385	22.817	11.2168	16.0575	7.9862	16.6971	1.06402	0.00143517	118421
MGC70870	Homo sapiens C-terminal binding protein 2 pseudogene (MGC70870), non-coding RNA [NR_003682]	523.916	792.6	741.852	1018.13	334.311	495.522	686.122	615.988	-0.155565	0.830718	403340
UTS2	Homo sapiens urotensin 2 (UTS2), transcript variant 1, mRNA [NM_021995]	3.1061	3.3734	9.1339	4.1587	3.1193	3.0531	5.20447	3.4437	-0.595791	0.506232	10911	GO:0005102(receptor binding)|GO:0005179(hormone activity)|GO:0005576(extracellular region)|GO:0005615(extracellular space)|GO:0006936(muscle contraction)|GO:0007268(synaptic transmission)|GO:0008217(regulation of blood pressure)
PDS5A	Homo sapiens PDS5, regulator of cohesion maintenance, homolog A (S. cerevisiae) (PDS5A), transcript variant 1, mRNA [NM_001100399]	1159.78	343.813	440.856	880.576	5.7338	185.323	648.149	357.211	-0.859549	0.00703996	23244	GO:0000785(chromatin)|GO:0005515(protein binding)|GO:0005634(nucleus)|GO:0005730(nucleolus)|GO:0005886(plasma membrane)|GO:0007049(cell cycle)|GO:0007067(mitosis)|GO:0008156(negative regulation of DNA replication)|GO:0051301(cell division)
SMC1B	Homo sapiens structural maintenance of chromosomes 1B (SMC1B), mRNA [NM_148674]	3.137	3.2819	3.2062	3.0497	8.2718	5.0044	3.20837	5.44197	0.762289	0.270707	27127	GO:0000166(nucleotide binding)|GO:0000775(chromosome, centromeric region)|GO:0005524(ATP binding)|GO:0005634(nucleus)|GO:0005694(chromosome)|GO:0006281(DNA repair)|GO:0006310(DNA recombination)|GO:0007049(cell cycle)|GO:0007062(sister chromatid cohesion)|GO:0007126(meiosis)|GO:0030261(chromosome condensation)|GO:0030893(meiotic cohesin complex)
MECR	Homo sapiens mitochondrial trans-2-enoyl-CoA reductase (MECR), nuclear gene encoding mitochondrial protein, transcript variant 2, mRNA [NM_001024732]	825.287	317.56	807.989	49.9355	55.04	370.643	650.279	158.54	-2.03621	0.082294	51102	GO:0000166(nucleotide binding)|GO:0005102(receptor binding)|GO:0005739(mitochondrion)|GO:0006631(fatty acid metabolic process)|GO:0006633(fatty acid biosynthetic process)|GO:0008270(zinc ion binding)|GO:0016491(oxidoreductase activity)|GO:0019166(trans-2-enoyl-CoA reductase (NADPH) activity)
HIST1H3G	Homo sapiens histone cluster 1, H3g (HIST1H3G), mRNA [NM_003534]	31.3216	13.0691	44.4976	121.548	123.849	29.3645	29.6294	91.5872	1.62811	0.253069	8355
CB050071	Homo sapiens uncharacterized LOC100505679 (LOC100505679), mRNA [NM_001243531]	37.5549	18.7175	3.2147	3.4679	3.4856	27.7094	19.829	11.5543	-0.779184	0.679033	100505679
TOX2	Homo sapiens TOX high mobility group box family member 2 (TOX2), transcript variant 3, mRNA [NM_032883]	109.581	108.455	76.276	178.274	169.341	95.2293	98.1042	147.615	0.589449	0.0850694	84969	GO:0003677(DNA binding)|GO:0005634(nucleus)|GO:0006355(regulation of transcription, DNA-dependent)
LOC100128361	Homo sapiens uncharacterized LOC100128361 (LOC100128361), non-coding RNA [NR_036505]	29.9793	33.3354	16.4735	14.0735	1389.34	10.6944	26.5961	471.369	4.14757	0.431927	100128361
GFOD2	Homo sapiens glucose-fructose oxidoreductase domain containing 2 (GFOD2), transcript variant 1, mRNA [NM_030819]	45.6834	84.6908	6.1959	13.1611	16.6122	18.9389	45.5234	16.2374	-1.48729	0.337074	81577	GO:0000166(nucleotide binding)|GO:0005576(extracellular region)|GO:0005578(proteinaceous extracellular matrix)|GO:0016491(oxidoreductase activity)|GO:0030198(extracellular matrix organization)
ALDOC	Homo sapiens aldolase C, fructose-bisphosphate (ALDOC), mRNA [NM_005165]	264.856	24.2299	976.246	3.2377	1629.62	5.7818	421.777	546.215	0.372986	0.886208	230	GO:0001666(response to hypoxia)|GO:0004332(fructose-bisphosphate aldolase activity)|GO:0005515(protein binding)|GO:0005737(cytoplasm)|GO:0005739(mitochondrion)|GO:0005829(cytosol)|GO:0005856(cytoskeleton)|GO:0005975(carbohydrate metabolic process)|GO:0006000(fructose metabolic process)|GO:0006006(glucose metabolic process)|GO:0006094(gluconeogenesis)|GO:0006096(glycolysis)|GO:0006915(apoptosis)|G…
C3	Homo sapiens complement component 3 (C3), mRNA [NM_000064]	19.7792	128.924	9.7959	48.6773	9.3274	16.2656	52.8332	24.7568	-1.09362	0.605306	718	GO:0001798(positive regulation of type IIa hypersensitivity)|GO:0001970(positive regulation of activation of membrane attack complex)|GO:0004866(endopeptidase inhibitor activity)|GO:0005102(receptor binding)|GO:0005515(protein binding)|GO:0005576(extracellular region)|GO:0005615(extracellular space)|GO:0006954(inflammatory response)|GO:0006955(immune response)|GO:0006956(complement activation)|GO…
ENST00000390439	T cell receptor alpha variable 13-2 [Source:HGNC Symbol;Acc:12109] [ENST00000390439]	3.479	3.4291	3.3051	3.3961	3.4856	3.2789	3.4044	3.38687	-0.00744936	0.707114
LOC728324	Unknown	8635.57	10004.6	10528.4	9685.91	8679.07	6507.34	9722.88	8290.77	-0.229878	0.431379
SLC6A6	Homo sapiens solute carrier family 6 (neurotransmitter transporter, taurine), member 6 (SLC6A6), transcript variant 1, mRNA [NM_003043]	1203.95	351.644	728.864	28.3485	163.159	86.3521	761.487	92.6199	-3.03943	0.143696	6533	GO:0005328(neurotransmitter:sodium symporter activity)|GO:0005369(taurine:sodium symporter activity)|GO:0005886(plasma membrane)|GO:0005887(integral to plasma membrane)|GO:0006520(cellular amino acid metabolic process)|GO:0006810(transport)|GO:0006811(ion transport)|GO:0006836(neurotransmitter transport)|GO:0006865(amino acid transport)|GO:0015293(symporter activity)|GO:0016020(membrane)|GO:00160…
SLC41A3	Homo sapiens solute carrier family 41, member 3 (SLC41A3), transcript variant 2, mRNA [NM_017836]	13.3296	86.3345	40.1487	9.9417	230.912	50.6722	46.6043	97.1755	1.06013	0.395918	54946	GO:0005886(plasma membrane)|GO:0008324(cation transmembrane transporter activity)|GO:0016021(integral to membrane)
ERN1	Homo sapiens endoplasmic reticulum to nucleus signaling 1 (ERN1), mRNA [NM_001433]	24.0143	122.238	76.3691	539.36	70.5577	19.8276	74.2071	209.915	1.50018	0.548849	2081	GO:0000166(nucleotide binding)|GO:0000287(magnesium ion binding)|GO:0004521(endoribonuclease activity)|GO:0004674(protein serine/threonine kinase activity)|GO:0005524(ATP binding)|GO:0005783(endoplasmic reticulum)|GO:0005789(endoplasmic reticulum membrane)|GO:0006355(regulation of transcription, DNA-dependent)|GO:0006397(mRNA processing)|GO:0006468(protein phosphorylation)|GO:0006915(apoptosis)|G…
ODAM	Homo sapiens odontogenic, ameloblast asssociated (ODAM), mRNA [NM_017855]	21.3201	31.1168	27.6706	18.9849	47.6264	18.7854	26.7025	28.4656	0.092243	0.838372	54959	GO:0005576(extracellular region)|GO:0031214(biomineral tissue development)|GO:0042475(odontogenesis of dentine-containing tooth)|GO:0043205(fibril)
CNPY4	Homo sapiens canopy 4 homolog (zebrafish) (CNPY4), mRNA [NM_152755]	199.883	449.088	12.5533	12.4163	1369.55	1411.72	220.508	931.228	2.0783	0.269541	245812	GO:0005102(receptor binding)|GO:0005576(extracellular region)
NPHP1	Homo sapiens nephronophthisis 1 (juvenile) (NPHP1), transcript variant 1, mRNA [NM_000272]	8.6355	3.0216	3.5561	3.0527	3.0035	34.1778	5.07107	13.4113	1.40309	0.535901	4867	GO:0005198(structural molecule activity)|GO:0005515(protein binding)|GO:0005737(cytoplasm)|GO:0005856(cytoskeleton)|GO:0005911(cell-cell junction)|GO:0005912(adherens junction)|GO:0005923(tight junction)|GO:0007165(signal transduction)|GO:0007588(excretion)|GO:0007632(visual behavior)|GO:0016020(membrane)|GO:0016337(cell-cell adhesion)|GO:0030030(cell projection organization)|GO:0030036(actin cyt…
TTTY9A	Homo sapiens testis-specific transcript, Y-linked 9A (non-protein coding) (TTTY9A), non-coding RNA [NR_001530]	3.2717	3.5579	3.2048	4.3922	3.2377	3.1446	3.3448	3.5915	0.102667	0.633821	83864
LOC100127972	Homo sapiens cDNA FLJ35488 fis, clone SMINT2008545. [AK092807]	2.8888	12.1445	2.8531	3.0497	185.865	3.4718	5.96213	64.1288	3.42707	0.420063	100127972
LOC158301	Unknown	306.315	3.2285	3.1277	3.1713	3.257	9.9647	104.224	5.46433	-4.25349	0.435869
JAK3	Homo sapiens Janus kinase 3 (JAK3), mRNA [NM_000215]	12.8889	29.4084	27.578	35.3982	66.2501	9.5638	23.2918	37.0707	0.670459	0.489843	3718	GO:0000166(nucleotide binding)|GO:0002731(negative regulation of dendritic cell cytokine production)|GO:0004672(protein kinase activity)|GO:0004713(protein tyrosine kinase activity)|GO:0004715(non-membrane spanning protein tyrosine kinase activity)|GO:0005515(protein binding)|GO:0005524(ATP binding)|GO:0005737(cytoplasm)|GO:0005829(cytosol)|GO:0005856(cytoskeleton)|GO:0006468(protein phosphorylat…
VCX2	Homo sapiens variable charge, X-linked 2 (VCX2), mRNA [NM_016378]	12.1549	64.9612	11.6004	27.7889	28.1551	11.9387	29.5722	22.6276	-0.386159	0.699217	51480	GO:0003674(molecular_function)|GO:0005575(cellular_component)|GO:0008150(biological_process)
RFPL3S	Homo sapiens RFPL3 antisense RNA 1 (non-protein coding) (RFPL3-AS1), antisense RNA [NR_001450]	8.2143	8.3585	3.7416	359.62	4.9609	3.5965	6.77147	122.726	4.17983	0.428497	10737
ZNF101	Homo sapiens zinc finger protein 101 (ZNF101), mRNA [NM_033204]	134.1	273.559	36.9258	22.9938	864.213	262.646	148.195	383.284	1.37092	0.365755	94039	GO:0003677(DNA binding)|GO:0005622(intracellular)|GO:0005634(nucleus)|GO:0006355(regulation of transcription, DNA-dependent)|GO:0008270(zinc ion binding)|GO:0046872(metal ion binding)
PFDN1	Homo sapiens prefoldin subunit 1 (PFDN1), mRNA [NM_002622]	1268.9	1298.82	1760.12	733.101	1421.05	1742.08	1442.61	1298.74	-0.151568	0.546809	5201	GO:0003700(sequence-specific DNA binding transcription factor activity)|GO:0006355(regulation of transcription, DNA-dependent)|GO:0006457(protein folding)|GO:0007049(cell cycle)|GO:0016272(prefoldin complex)|GO:0044267(cellular protein metabolic process)|GO:0051082(unfolded protein binding)|GO:0051084(de novo' posttranslational protein folding)
NFATC2	Homo sapiens nuclear factor of activated T-cells, cytoplasmic, calcineurin-dependent 2 (NFATC2), transcript variant 2, mRNA [NM_173091]	14.8297	19.801	9.0783	85.7743	3.3527	14.5394	14.5697	34.5555	1.24595	0.526003	4773	GO:0001816(cytokine production)|GO:0003677(DNA binding)|GO:0003700(sequence-specific DNA binding transcription factor activity)|GO:0005515(protein binding)|GO:0005634(nucleus)|GO:0005730(nucleolus)|GO:0005737(cytoplasm)|GO:0005829(cytosol)|GO:0005886(plasma membrane)|GO:0006355(regulation of transcription, DNA-dependent)|GO:0006974(response to DNA damage stimulus)|GO:0015629(actin cytoskeleton)|G…
DAB1	Homo sapiens disabled homolog 1 (Drosophila) (DAB1), mRNA [NM_021080]	60.7314	54.251	58.9926	126.836	97.8437	47.1278	57.9917	90.6025	0.643706	0.294556	1600	GO:0007275(multicellular organismal development)|GO:0007399(nervous system development)|GO:0030154(cell differentiation)
TCEAL1	Homo sapiens transcription elongation factor A (SII)-like 1 (TCEAL1), transcript variant 3, mRNA [NM_001006640]	444.457	3.105	69.8333	3.1758	3.0816	222.651	172.465	76.3028	-1.1765	0.643339	9338	GO:0000122(negative regulation of transcription from RNA polymerase II promoter)|GO:0003700(sequence-specific DNA binding transcription factor activity)|GO:0005634(nucleus)|GO:0006355(regulation of transcription, DNA-dependent)
LOC643669	Homo sapiens uncharacterized protein LOC643669 (LOC643669), mRNA [NM_001243212]	38.5827	161.76	32.2391	111.423	84.6198	27.9288	77.5272	74.6572	-0.0544218	0.953184	643669
ENPP1	Homo sapiens ectonucleotide pyrophosphatase/phosphodiesterase 1 (ENPP1), mRNA [NM_006208]	588.61	103.164	428.08	40.0061	35.8367	1998.62	373.285	691.488	0.889428	0.668975	5167	GO:0003676(nucleic acid binding)|GO:0004528(phosphodiesterase I activity)|GO:0004551(nucleotide diphosphatase activity)|GO:0005044(scavenger receptor activity)|GO:0005158(insulin receptor binding)|GO:0005515(protein binding)|GO:0005524(ATP binding)|GO:0005615(extracellular space)|GO:0005886(plasma membrane)|GO:0006091(generation of precursor metabolites and energy)|GO:0006766(vitamin metabolic pr…
TSSK6	Homo sapiens testis-specific serine kinase 6 (TSSK6), mRNA [NM_032037]	12.6457	3.3611	56.8395	26.3205	15.7036	9.6983	24.2821	17.2408	-0.494066	0.759034	83983	GO:0000166(nucleotide binding)|GO:0000287(magnesium ion binding)|GO:0004674(protein serine/threonine kinase activity)|GO:0005524(ATP binding)|GO:0006468(protein phosphorylation)|GO:0007275(multicellular organismal development)|GO:0007283(spermatogenesis)|GO:0030154(cell differentiation)|GO:0035092(sperm chromatin condensation)
MNT	Homo sapiens MAX binding protein (MNT), mRNA [NM_020310]	11.1945	175.021	35.3687	6.3641	3.6164	5.1505	73.8613	5.04367	-3.87227	0.315419	4335	GO:0003677(DNA binding)|GO:0003682(chromatin binding)|GO:0003700(sequence-specific DNA binding transcription factor activity)|GO:0003713(transcription coactivator activity)|GO:0003714(transcription corepressor activity)|GO:0005634(nucleus)|GO:0006355(regulation of transcription, DNA-dependent)|GO:0006366(transcription from RNA polymerase II promoter)|GO:0007275(multicellular organismal developmen…
FAM54B	Homo sapiens family with sequence similarity 54, member B (FAM54B), transcript variant 1, mRNA [NM_019557]	272.766	482.976	187.447	24.3197	1233.32	477.702	314.396	578.448	0.879603	0.456839	56181
DIO3OS	Homo sapiens DIO3 opposite strand/antisense RNA (non-protein coding) (DIO3OS), non-coding RNA [NR_002770]	10.5054	3.3105	8.5456	4.0048	10.0423	4.2326	7.45383	6.09323	-0.290775	0.771295	64150
CR617556	Human non-histone chromosomal protein HMG-17 mRNA, complete cds. [M12623]	664.104	762.423	941.047	1066.61	896.101	430.083	789.191	797.599	0.015289	0.97807	3151	GO:0000785(chromatin)|GO:0003677(DNA binding)|GO:0005634(nucleus)|GO:0005737(cytoplasm)|GO:0006325(chromatin organization)|GO:0006355(regulation of transcription, DNA-dependent)
PDYN	Homo sapiens prodynorphin (PDYN), transcript variant 1, mRNA [NM_024411]	3.3648	2.9023	2.8717	3.0024	2.8801	2.8683	3.04627	2.91693	-0.0625898	0.383049	5173	GO:0001515(opioid peptide activity)|GO:0005576(extracellular region)|GO:0005886(plasma membrane)|GO:0007218(neuropeptide signaling pathway)|GO:0007268(synaptic transmission)|GO:0008219(cell death)
OR6A2	Homo sapiens olfactory receptor, family 6, subfamily A, member 2 (OR6A2), mRNA [NM_003696]	3.1932	3.1622	6.2512	3.1009	3.1183	3.0388	4.2022	3.086	-0.445407	0.398476	8590	GO:0004871(signal transducer activity)|GO:0004872(receptor activity)|GO:0004930(G-protein coupled receptor activity)|GO:0004984(olfactory receptor activity)|GO:0005886(plasma membrane)|GO:0007165(signal transduction)|GO:0007608(sensory perception of smell)|GO:0016021(integral to membrane)|GO:0050896(response to stimulus)|GO:0050911(detection of chemical stimulus involved in sensory perception of …
C1orf67	Homo sapiens dynein, axonemal, heavy chain 14 (DNAH14), transcript variant 2, mRNA [NM_001145154]	3.9751	3.7049	3.4815	6.9535	3.9828	3.4003	3.7205	4.77887	0.361172	0.387408	127602	GO:0000166(nucleotide binding)|GO:0003777(microtubule motor activity)|GO:0005524(ATP binding)|GO:0005737(cytoplasm)|GO:0005856(cytoskeleton)|GO:0005874(microtubule)|GO:0005929(cilium)|GO:0007018(microtubule-based movement)|GO:0030286(dynein complex)|GO:0035085(cilium axoneme)
SLC38A10	Homo sapiens solute carrier family 38, member 10 (SLC38A10), transcript variant 2, mRNA [NM_138570]	6.2639	69.7948	2.9606	2.9795	3.0201	129.683	26.3398	45.2275	0.779958	0.771669	124565	GO:0006811(ion transport)|GO:0006814(sodium ion transport)|GO:0006865(amino acid transport)|GO:0016020(membrane)|GO:0016021(integral to membrane)
NLRP11	Homo sapiens NLR family, pyrin domain containing 11 (NLRP11), mRNA [NM_145007]	3.2393	3.2965	3.154	3.2607	3.3034	3.1652	3.22993	3.2431	0.00586912	0.0921411	204801	GO:0000166(nucleotide binding)|GO:0005524(ATP binding)|GO:0016715(oxidoreductase activity, acting on paired donors, with incorporation or reduction of molecular oxygen, reduced ascorbate as one donor, and incorporation of one atom of oxygen)|GO:0055114(oxidation-reduction process)
AY239294	Homo sapiens proliferation-inducing protein 9 mRNA, complete cds. [AY239294]	11296.4	7665.09	8046.46	6898.14	9126.89	7665.09	9002.66	7896.71	-0.1891	0.588095
IGLV6-57	immunoglobulin lambda variable 6-57 [Source:HGNC Symbol;Acc:5927] [ENST00000390285]	40.0172	56.1978	35.1529	136.222	84.9782	40.0418	43.7893	87.0807	0.991775	0.254173
SVOPL	Homo sapiens SVOP-like (SVOPL), transcript variant 2, mRNA [NM_174959]	230.414	248.366	237.833	274.045	268.315	264.395	238.871	268.918	0.170936	0.0509572	136306	GO:0016020(membrane)|GO:0016021(integral to membrane)|GO:0022857(transmembrane transporter activity)
PEX11B	Homo sapiens peroxisomal biogenesis factor 11 beta (PEX11B), transcript variant 1, mRNA [NM_003846]	31.6675	11.1627	3.6848	7.1684	4.0664	35.411	15.505	15.5486	0.00405116	0.998145	8799	GO:0005515(protein binding)|GO:0005739(mitochondrion)|GO:0005777(peroxisome)|GO:0005778(peroxisomal membrane)|GO:0005779(integral to peroxisomal membrane)|GO:0007031(peroxisome organization)|GO:0007165(signal transduction)|GO:0016020(membrane)|GO:0016021(integral to membrane)|GO:0016559(peroxisome fission)
TFAP2E	Homo sapiens transcription factor AP-2 epsilon (activating enhancer binding protein 2 epsilon) (TFAP2E), mRNA [NM_178548]	21.3684	3.062	14.4626	91.3784	25.9926	53.2933	12.9643	56.8881	2.13358	0.0864426	339488	GO:0003677(DNA binding)|GO:0003700(sequence-specific DNA binding transcription factor activity)|GO:0005634(nucleus)|GO:0042803(protein homodimerization activity)|GO:0045944(positive regulation of transcription from RNA polymerase II promoter)|GO:0046982(protein heterodimerization activity)
SMG7	Homo sapiens smg-7 homolog, nonsense mediated mRNA decay factor (C. elegans) (SMG7), transcript variant 1, mRNA [NM_173156]	1939.87	505.596	3620	8.6673	909.774	338.726	2021.82	419.056	-2.27044	0.274949	9887	GO:0000184(nuclear-transcribed mRNA catabolic process, nonsense-mediated decay)|GO:0005515(protein binding)|GO:0005634(nucleus)|GO:0005737(cytoplasm)|GO:0005829(cytosol)|GO:0006406(mRNA export from nucleus)|GO:0016070(RNA metabolic process)|GO:0016071(mRNA metabolic process)|GO:0035303(regulation of dephosphorylation)|GO:0045111(intermediate filament cytoskeleton)|GO:0051721(protein phosphatase 2…
ENST00000328281	Unknown	3.8081	243.351	246.504	9.3526	4.2259	5.9969	164.554	6.52513	-4.65641	0.193053
SULT1A2	Homo sapiens sulfotransferase family, cytosolic, 1A, phenol-preferring, member 2 (SULT1A2), transcript variant 2, mRNA [NM_177528]	225.717	33.9539	350.072	328.802	210.629	35.4401	203.248	191.624	-0.0849635	0.946351	6799	GO:0004062(aryl sulfotransferase activity)|GO:0005737(cytoplasm)|GO:0005829(cytosol)|GO:0006584(catecholamine metabolic process)|GO:0006805(xenobiotic metabolic process)|GO:0008146(sulfotransferase activity)|GO:0008202(steroid metabolic process)|GO:0009309(amine biosynthetic process)|GO:0016740(transferase activity)|GO:0047894(flavonol 3-sulfotransferase activity)|GO:0050427(3'-phosphoadenosine 5…
ACTR8	Homo sapiens ARP8 actin-related protein 8 homolog (yeast) (ACTR8), mRNA [NM_022899]	1263.62	66.1519	28.0807	181.273	71.2653	157.297	452.618	136.612	-1.72821	0.497875	93973	GO:0005515(protein binding)|GO:0005634(nucleus)|GO:0005694(chromosome)|GO:0006281(DNA repair)|GO:0006310(DNA recombination)|GO:0006355(regulation of transcription, DNA-dependent)|GO:0007049(cell cycle)|GO:0007067(mitosis)|GO:0031011(Ino80 complex)|GO:0051301(cell division)
YWHAE	Homo sapiens tyrosine 3-monooxygenase/tryptophan 5-monooxygenase activation protein, epsilon polypeptide (YWHAE), transcript variant 1, mRNA [NM_006761]	1703.67	1284.09	1614.69	1330.15	848.547	1348.3	1534.15	1175.66	-0.383964	0.0184688	7531	GO:0000086(G2/M transition of mitotic cell cycle)|GO:0000278(mitotic cell cycle)|GO:0001764(neuron migration)|GO:0005515(protein binding)|GO:0005737(cytoplasm)|GO:0005739(mitochondrion)|GO:0005829(cytosol)|GO:0005871(kinesin complex)|GO:0006605(protein targeting)|GO:0006915(apoptosis)|GO:0008624(induction of apoptosis by extracellular signals)|GO:0019899(enzyme binding)|GO:0019904(protein domain …
POLR1D	Homo sapiens polymerase (RNA) I polypeptide D, 16kDa (POLR1D), transcript variant 2, mRNA [NM_152705]	99.9655	41.871	51.2041	290.063	54.135	46.8916	64.3469	130.363	1.0186	0.399902	51082	GO:0003677(DNA binding)|GO:0003899(DNA-directed RNA polymerase activity)|GO:0005634(nucleus)|GO:0005654(nucleoplasm)|GO:0006360(transcription from RNA polymerase I promoter)|GO:0006361(transcription initiation from RNA polymerase I promoter)|GO:0006362(transcription elongation from RNA polymerase I promoter)|GO:0006363(termination of RNA polymerase I transcription)|GO:0046983(protein dimerization…
TUBB2C	Homo sapiens tubulin, beta 4B class IVb (TUBB4B), mRNA [NM_006088]	1831.53	1543.49	2141.12	1913.06	1055.93	1715.27	1838.71	1561.42	-0.235838	0.263889	10383	GO:0000086(G2/M transition of mitotic cell cycle)|GO:0000166(nucleotide binding)|GO:0000278(mitotic cell cycle)|GO:0003924(GTPase activity)|GO:0005198(structural molecule activity)|GO:0005525(GTP binding)|GO:0005737(cytoplasm)|GO:0005829(cytosol)|GO:0005856(cytoskeleton)|GO:0005874(microtubule)|GO:0006457(protein folding)|GO:0006928(cellular component movement)|GO:0007018(microtubule-based moveme…
FOXN3	Homo sapiens forkhead box N3 (FOXN3), transcript variant 2, mRNA [NM_005197]	3.4926	8.2988	369.594	10.7201	427.06	208.804	127.129	215.528	0.761588	0.658709	1112	GO:0000077(DNA damage checkpoint)|GO:0000085(G2 phase of mitotic cell cycle)|GO:0003690(double-stranded DNA binding)|GO:0003705(sequence-specific enhancer binding RNA polymerase II transcription factor activity)|GO:0005515(protein binding)|GO:0005634(nucleus)|GO:0005667(transcription factor complex)|GO:0007049(cell cycle)|GO:0007389(pattern specification process)|GO:0008022(protein C-terminus bin…
RPS14	Homo sapiens ribosomal protein S14 (RPS14), transcript variant 1, mRNA [NM_001025071]	4836.79	5885.08	8398.98	7060.56	8530.14	7318.03	6373.62	7636.24	0.26075	0.396003	6208	GO:0000028(ribosomal small subunit assembly)|GO:0000122(negative regulation of transcription from RNA polymerase II promoter)|GO:0003723(RNA binding)|GO:0003735(structural constituent of ribosome)|GO:0005622(intracellular)|GO:0005730(nucleolus)|GO:0005829(cytosol)|GO:0005840(ribosome)|GO:0006412(translation)|GO:0006414(translational elongation)|GO:0006415(translational termination)|GO:0006417(reg…
ABLIM2	Homo sapiens actin binding LIM protein family, member 2 (ABLIM2), transcript variant 6, mRNA [NM_032432]	3.3106	41.1831	5.82	23.3698	3.3727	9.8253	16.7712	12.1893	-0.460377	0.815389	84448	GO:0003779(actin binding)|GO:0005634(nucleus)|GO:0005730(nucleolus)|GO:0005737(cytoplasm)|GO:0007010(cytoskeleton organization)|GO:0007411(axon guidance)|GO:0008270(zinc ion binding)|GO:0015629(actin cytoskeleton)|GO:0045111(intermediate filament cytoskeleton)|GO:0046872(metal ion binding)
BZW2	Homo sapiens basic leucine zipper and W2 domains 2 (BZW2), transcript variant 2, mRNA [NM_014038]	192.258	48.8447	648.517	402.058	260.667	69.1784	296.54	243.968	-0.281534	0.860246	28969	GO:0005488(binding)|GO:0007275(multicellular organismal development)|GO:0007399(nervous system development)|GO:0016070(RNA metabolic process)|GO:0030154(cell differentiation)
FAM184B	Homo sapiens family with sequence similarity 184, member B (FAM184B), mRNA [NM_015688]	152.585	5.1454	43.4365	21.9663	3.4513	33.0885	67.0556	19.502	-1.78173	0.371444	27146
DYNLT3	Homo sapiens dynein, light chain, Tctex-type 3 (DYNLT3), mRNA [NM_006520]	243.751	160.709	266.046	203.336	490.369	326.494	223.502	340.066	0.605528	0.40194	6990	GO:0000776(kinetochore)|GO:0000777(condensed chromosome kinetochore)|GO:0003774(motor activity)|GO:0005634(nucleus)|GO:0005694(chromosome)|GO:0005737(cytoplasm)|GO:0005856(cytoskeleton)|GO:0005868(cytoplasmic dynein complex)|GO:0005874(microtubule)|GO:0005886(plasma membrane)|GO:0006810(transport)|GO:0007049(cell cycle)|GO:0007067(mitosis)|GO:0007346(regulation of mitotic cell cycle)|GO:0042802(i…
SNX13	Homo sapiens sorting nexin 13 (SNX13), mRNA [NM_015132]	19.6002	159.234	14.1513	353.846	6.394	112.611	64.3287	157.617	1.29289	0.57534	23161	GO:0004871(signal transducer activity)|GO:0005622(intracellular)|GO:0005769(early endosome)|GO:0006886(intracellular protein transport)|GO:0008289(lipid binding)|GO:0009968(negative regulation of signal transduction)|GO:0016020(membrane)|GO:0031901(early endosome membrane)|GO:0035091(phosphatidylinositol binding)|GO:0043547(positive regulation of GTPase activity)
MRFAP1	Homo sapiens Morf4 family associated protein 1 (MRFAP1), mRNA [NM_033296]	5885.08	7334.05	6879.44	4191.23	6021.58	4638.27	6699.53	4950.36	-0.436525	0.0229279	93621	GO:0005515(protein binding)|GO:0005634(nucleus)|GO:0005737(cytoplasm)|GO:0048471(perinuclear region of cytoplasm)
PGM3	Homo sapiens phosphoglucomutase 3 (PGM3), transcript variant 2, mRNA [NM_015599]	574.966	393.197	745.973	768.445	577.905	638.375	571.379	661.575	0.211457	0.458155	5238	GO:0000287(magnesium ion binding)|GO:0004610(phosphoacetylglucosamine mutase activity)|GO:0004614(phosphoglucomutase activity)|GO:0005575(cellular_component)|GO:0005829(cytosol)|GO:0005975(carbohydrate metabolic process)|GO:0006041(glucosamine metabolic process)|GO:0006048(UDP-N-acetylglucosamine biosynthetic process)|GO:0006488(dolichol-linked oligosaccharide biosynthetic process)|GO:0009792(emb…
EHBP1L1	Homo sapiens EH domain binding protein 1-like 1 (EHBP1L1), mRNA [NM_001099409]	331.279	678.913	147.832	216.266	707.587	483.114	386.008	468.989	0.280924	0.595837	254102	GO:0003674(molecular_function)|GO:0005575(cellular_component)|GO:0008150(biological_process)
LOC100129138	Homo sapiens THAP domain containing, apoptosis associated protein 3 pseudogene (LOC100129138), non-coding RNA [NR_033990]	75.5868	3.9414	3.6102	13.2029	4.4207	3.9401	27.7128	7.1879	-1.94691	0.430163	100129138
LRRC47	Homo sapiens leucine rich repeat containing 47 (LRRC47), mRNA [NM_020710]	68.1111	115.801	95.9035	30.3626	313.222	145.056	93.2717	162.88	0.8043	0.417335	57470	GO:0003723(RNA binding)|GO:0004826(phenylalanine-tRNA ligase activity)
MANEA	Homo sapiens mannosidase, endo-alpha (MANEA), mRNA [NM_024641]	3.4172	11.7669	100.878	139.611	3.4964	49.9872	38.6873	64.3649	0.734415	0.694596	79694	GO:0000139(Golgi membrane)|GO:0004569(glycoprotein endo-alpha-1,2-mannosidase activity)|GO:0005794(Golgi apparatus)|GO:0016020(membrane)|GO:0016021(integral to membrane)|GO:0016787(hydrolase activity)|GO:0018279(protein N-linked glycosylation via asparagine)|GO:0043687(post-translational protein modification)|GO:0044267(cellular protein metabolic process)
AP4B1	Homo sapiens adaptor-related protein complex 4, beta 1 subunit (AP4B1), mRNA [NM_006594]	129.423	86.5674	56.5198	8.9774	3.9114	261.589	90.8366	91.4926	0.0103803	0.995488	10717	GO:0005215(transporter activity)|GO:0005488(binding)|GO:0005625(soluble fraction)|GO:0005794(Golgi apparatus)|GO:0005802(trans-Golgi network)|GO:0006810(transport)|GO:0006886(intracellular protein transport)|GO:0008565(protein transporter activity)|GO:0016192(vesicle-mediated transport)|GO:0030117(membrane coat)|GO:0030131(clathrin adaptor complex)
ANTXR2	Homo sapiens anthrax toxin receptor 2 (ANTXR2), transcript variant 1, mRNA [NM_058172]	6174.85	8741.51	6854.47	5297.62	2820.65	7767.41	7256.95	5295.23	-0.45467	0.438819	118429	GO:0004872(receptor activity)|GO:0005515(protein binding)|GO:0005576(extracellular region)|GO:0005783(endoplasmic reticulum)|GO:0005789(endoplasmic reticulum membrane)|GO:0005886(plasma membrane)|GO:0016021(integral to membrane)|GO:0046872(metal ion binding)
ATP5G2	Homo sapiens ATP synthase, H+ transporting, mitochondrial Fo complex, subunit C2 (subunit 9) (ATP5G2), nuclear gene encoding mitochondrial protein, transcript variant 1, mRNA [NM_001002031]	9000.4	4887.35	10104.2	5565.02	7368.16	10129.1	7997.33	7687.41	-0.0570207	0.873324	517	GO:0005215(transporter activity)|GO:0005739(mitochondrion)|GO:0005753(mitochondrial proton-transporting ATP synthase complex)|GO:0006810(transport)|GO:0006811(ion transport)|GO:0008289(lipid binding)|GO:0015078(hydrogen ion transmembrane transporter activity)|GO:0015986(ATP synthesis coupled proton transport)|GO:0015991(ATP hydrolysis coupled proton transport)|GO:0016020(membrane)|GO:0016021(inte…
POLR3GL	Homo sapiens polymerase (RNA) III (DNA directed) polypeptide G (32kD)-like (POLR3GL), mRNA [NM_032305]	89.716	292.773	143.75	1121.71	1017.75	145.459	175.413	761.638	2.11835	0.194909	84265
SI	Homo sapiens sucrase-isomaltase (alpha-glucosidase) (SI), mRNA [NM_001041]	3.0331	3.2237	3.0695	3.4746	3.0724	3.0103	3.10877	3.18577	0.0352983	0.716507	6476	GO:0004558(alpha-glucosidase activity)|GO:0004574(oligo-1,6-glucosidase activity)|GO:0004575(sucrose alpha-glucosidase activity)|GO:0005794(Golgi apparatus)|GO:0005886(plasma membrane)|GO:0005903(brush border)|GO:0005975(carbohydrate metabolic process)|GO:0007568(aging)|GO:0007584(response to nutrient)|GO:0009744(response to sucrose stimulus)|GO:0009750(response to fructose stimulus)|GO:0016021(i…
ENST00000377837	hairy and enhancer of split 2 (Drosophila) [Source:HGNC Symbol;Acc:16005] [ENST00000377836]	5.1221	9.091	4.7036	8.6643	6.0979	10.1885	6.30557	8.3169	0.39942	0.514977	54626	GO:0003677(DNA binding)|GO:0003690(double-stranded DNA binding)|GO:0005634(nucleus)|GO:0008134(transcription factor binding)|GO:0045892(negative regulation of transcription, DNA-dependent)
SPAG7	Homo sapiens sperm associated antigen 7 (SPAG7), mRNA [NM_004890]	146.402	484.225	797.308	177.793	1375.88	324.755	475.978	626.143	0.395596	0.742387	9552	GO:0003676(nucleic acid binding)|GO:0005634(nucleus)
IQCF6	Homo sapiens IQ motif containing F6 (IQCF6), mRNA [NM_001143833]	16.08	10.7807	15.8679	19.2391	6.6359	5.477	14.2429	10.4507	-0.446645	0.434964	440956
ZNHIT6	Homo sapiens zinc finger, HIT-type containing 6 (ZNHIT6), transcript variant 1, mRNA [NM_017953]	9.1288	56.4538		11.1141	3.4269	182.861	32.7913	65.8007	1.00479	0.523824	54680	GO:0000492(box C/D snoRNP assembly)|GO:0005515(protein binding)|GO:0042254(ribosome biogenesis)|GO:0042802(identical protein binding)|GO:0046872(metal ion binding)|GO:0070761(pre-snoRNP complex)
WBSCR19	Homo sapiens speedy homolog E1 (Xenopus laevis) (SPDYE1), mRNA [NM_175064]	40.5017	9.4507	3.1328	97.3051	23.3824	21.7964	17.6951	47.4946	1.42442	0.159274	285955
BCL11B	Homo sapiens B-cell CLL/lymphoma 11B (zinc finger protein) (BCL11B), transcript variant 1, mRNA [NM_138576]	7.7645	7.3659	9.5899	6.8982	18.3686	7.7898	8.2401	11.0189	0.419242	0.569602	64919	GO:0000978(RNA polymerase II core promoter proximal region sequence-specific DNA binding)|GO:0001077(RNA polymerase II core promoter proximal region sequence-specific DNA binding transcription factor activity involved in positive regulation of transcription)|GO:0003334(keratinocyte development)|GO:0003382(epithelial cell morphogenesis)|GO:0003676(nucleic acid binding)|GO:0005622(intracellular)|GO…
GAPT	Homo sapiens GRB2-binding adaptor protein, transmembrane (GAPT), mRNA [NM_152687]	3.0807	3.1259	3.1777	4.8721	3.1174	4.4356	3.1281	4.1417	0.404936	0.197968	202309	GO:0005886(plasma membrane)|GO:0016021(integral to membrane)|GO:0042113(B cell activation)
DKFZp434F142	Homo sapiens mRNA; cDNA DKFZp434F142 (from clone DKFZp434F142). [AL136837]	620.81	1423.29	1186.12	697.339	707.391	1530.89	1076.74	978.54	-0.137964	0.786934	84214
CSPG5	Homo sapiens chondroitin sulfate proteoglycan 5 (neuroglycan C) (CSPG5), transcript variant 1, mRNA [NM_006574]	3.4881	13.1867	7.8984	453.719	18.4156	5.5283	8.19107	159.221	4.28084	0.419031	10675	GO:0005515(protein binding)|GO:0005622(intracellular)|GO:0005624(membrane fraction)|GO:0005783(endoplasmic reticulum)|GO:0005789(endoplasmic reticulum membrane)|GO:0005794(Golgi apparatus)|GO:0005886(plasma membrane)|GO:0005887(integral to plasma membrane)|GO:0007275(multicellular organismal development)|GO:0007399(nervous system development)|GO:0008083(growth factor activity)|GO:0016021(integral…
ATF7IP	Homo sapiens activating transcription factor 7 interacting protein (ATF7IP), mRNA [NM_018179]	271.798	99.8611	76.7093	3.1205	299.016	24.2978	149.456	108.812	-0.45789	0.792042	55729	GO:0000122(negative regulation of transcription from RNA polymerase II promoter)|GO:0003714(transcription corepressor activity)|GO:0005515(protein binding)|GO:0005634(nucleus)|GO:0005667(transcription factor complex)|GO:0006306(DNA methylation)|GO:0016887(ATPase activity)|GO:0044419(interspecies interaction between organisms)|GO:0045892(negative regulation of transcription, DNA-dependent)|GO:0045…
USP35	Homo sapiens ubiquitin specific peptidase 35 (USP35), mRNA [NM_020798]	136.066	213.272	32.1618	61.6041	65.2493	38.5259	127.167	55.1264	-1.2059	0.247508	57558	GO:0004221(ubiquitin thiolesterase activity)|GO:0005488(binding)|GO:0006508(proteolysis)|GO:0006511(ubiquitin-dependent protein catabolic process)|GO:0008233(peptidase activity)|GO:0008234(cysteine-type peptidase activity)
RPS21	ribosomal protein S21 [Source:HGNC Symbol;Acc:10409] [ENST00000492356]	1738.62	1264.99	580.741	428.909	549.131	952.139	1194.78	643.393	-0.892976	0.379078	6227	GO:0000447(endonucleolytic cleavage in ITS1 to separate SSU-rRNA from 5.8S rRNA and LSU-rRNA from tricistronic rRNA transcript (SSU-rRNA, 5.8S rRNA, LSU-rRNA))|GO:0000461(endonucleolytic cleavage to generate mature 3'-end of SSU-rRNA from (SSU-rRNA, 5.8S rRNA, LSU-rRNA))|GO:0003674(molecular_function)|GO:0003735(structural constituent of ribosome)|GO:0005575(cellular_component)|GO:0005622(intrace…
C1orf51	Homo sapiens chromosome 1 open reading frame 51 (C1orf51), mRNA [NM_144697]	206.468	7.3008	2.8254	10.0413	11.6937	4.0031	72.1982	8.57937	-3.07302	0.439173	148523
TTTY10	Homo sapiens testis-specific transcript, Y-linked 10 (non-protein coding) (TTTY10), non-coding RNA [NR_001542]	3.2848	3.3752	3.2631	3.1667	3.2643	3.1045	3.3077	3.1785	-0.0574823	0.0129481	246119
SLMO2	Homo sapiens slowmo homolog 2 (Drosophila) (SLMO2), mRNA [NM_016045]	205.61	184.486	240.604	3.238	160.193	145.003	210.233	102.811	-1.03199	0.173547	51012	GO:0005739(mitochondrion)
OVOL1	Homo sapiens ovo-like 1(Drosophila) (OVOL1), mRNA [NM_004561]	12.8369	3.2582	3.0543	3.4224	3.0833	3.0346	6.38313	3.1801	-1.00519	0.410819	5017	GO:0000239(pachytene)|GO:0001078(RNA polymerase II core promoter proximal region sequence-specific DNA binding transcription factor activity involved in negative regulation of transcription)|GO:0001822(kidney development)|GO:0003677(DNA binding)|GO:0005622(intracellular)|GO:0005634(nucleus)|GO:0006355(regulation of transcription, DNA-dependent)|GO:0007283(spermatogenesis)|GO:0007498(mesoderm deve…
LOC100130815	PREDICTED: Homo sapiens hypothetical LOC100130815 (LOC100130815), miscRNA [XR_110246]	3.0352	3.0491	2.9799	3.1517	3.0188	2.9762	3.0214	3.0489	0.0130716	0.604498	100130815
C4orf29	Homo sapiens chromosome 4 open reading frame 29 (C4orf29), mRNA [NM_001039717]	27.1247	93.6764	3.5056	15.3493	224.885	254.52	41.4356	164.918	1.99281	0.245535	80167	GO:0005576(extracellular region)
HMGN1	Homo sapiens high mobility group nucleosome binding domain 1 (HMGN1), mRNA [NM_004965]	1254.61	2294.85	1807.6	1337.55	1665.68	1469.98	1785.69	1491.07	-0.26013	0.290111	3150	GO:0000785(chromatin)|GO:0003677(DNA binding)|GO:0005634(nucleus)|GO:0005737(cytoplasm)|GO:0032786(positive regulation of transcription elongation, DNA-dependent)
RPS10	Homo sapiens ribosomal protein S10 (RPS10), transcript variant 2, mRNA [NM_001014]	3164.5	3650.02	3521.06	2773.43	3334.15	2997.91	3445.19	3035.16	-0.182811	0.0211406	6204	GO:0005515(protein binding)|GO:0005634(nucleus)|GO:0005730(nucleolus)|GO:0005737(cytoplasm)|GO:0005829(cytosol)|GO:0005840(ribosome)|GO:0006412(translation)|GO:0006414(translational elongation)|GO:0006415(translational termination)|GO:0010467(gene expression)|GO:0016032(viral reproduction)|GO:0016070(RNA metabolic process)|GO:0016071(mRNA metabolic process)|GO:0019058(viral infectious cycle)|GO:0…
C17orf80	Homo sapiens chromosome 17 open reading frame 80 (C17orf80), transcript variant 1, mRNA [NM_017941]	476.553	51.3352	132.613	1018.55	1300.05	559.956	220.167	959.521	2.12372	0.102452	55028	GO:0016020(membrane)|GO:0016021(integral to membrane)
NUP88	Homo sapiens nucleoporin 88kDa (NUP88), mRNA [NM_002532]	450.471	279.828	1563.19	950.019	283.715	226.037	764.497	486.59	-0.651804	0.662785	4927	GO:0005215(transporter activity)|GO:0005634(nucleus)|GO:0005643(nuclear pore)|GO:0005730(nucleolus)|GO:0005829(cytosol)|GO:0005975(carbohydrate metabolic process)|GO:0008645(hexose transport)|GO:0010827(regulation of glucose transport)|GO:0015031(protein transport)|GO:0015758(glucose transport)|GO:0016032(viral reproduction)|GO:0051028(mRNA transport)|GO:0055085(transmembrane transport)
SEC62	Homo sapiens SEC62 homolog (S. cerevisiae) (SEC62), mRNA [NM_003262]	19.6889	112.893	94.4044	28.4992	351.477	42.4254	75.6622	140.8	0.896007	0.538253	7095	GO:0004872(receptor activity)|GO:0005783(endoplasmic reticulum)|GO:0005789(endoplasmic reticulum membrane)|GO:0005791(rough endoplasmic reticulum)|GO:0006613(cotranslational protein targeting to membrane)|GO:0008565(protein transporter activity)|GO:0016020(membrane)|GO:0016021(integral to membrane)|GO:0016235(aggresome)|GO:0045111(intermediate filament cytoskeleton)
FCRL2	Homo sapiens Fc receptor-like 2 (FCRL2), mRNA [NM_030764]	10.2504	20.6512	16.2979	7.2774	15.0069	11.9065	15.7332	11.3969	-0.465163	0.0302372	79368	GO:0004872(receptor activity)|GO:0005070(SH3/SH2 adaptor activity)|GO:0005625(soluble fraction)|GO:0005886(plasma membrane)|GO:0007267(cell-cell signaling)|GO:0016021(integral to membrane)
ZFP91	Homo sapiens zinc finger protein 91 homolog (mouse) (ZFP91), transcript variant 1, mRNA [NM_053023]	236.144	129.075	204.948	537.133	465.413	309.166	190.056	437.237	1.20199	0.0757625	80829	GO:0003676(nucleic acid binding)|GO:0004842(ubiquitin-protein ligase activity)|GO:0005622(intracellular)|GO:0005634(nucleus)|GO:0005730(nucleolus)|GO:0007250(activation of NF-kappaB-inducing kinase activity)|GO:0008270(zinc ion binding)|GO:0016874(ligase activity)|GO:0043231(intracellular membrane-bounded organelle)|GO:0046872(metal ion binding)|GO:0070534(protein K63-linked ubiquitination)
WDR66	Homo sapiens WD repeat domain 66 (WDR66), transcript variant 1, mRNA [NM_144668]	13.9616	3.3021	3.1572	11.8984	13.1691	4.9829	6.80697	10.0168	0.557338	0.457304	144406	GO:0005509(calcium ion binding)
RPN1	Homo sapiens ribophorin I (RPN1), mRNA [NM_002950]	3224.22	2869.64	2562.14	1884.24	1743.38	3224.22	2885.33	2283.95	-0.337208	0.443413	6184	GO:0004579(dolichyl-diphosphooligosaccharide-protein glycotransferase activity)|GO:0005783(endoplasmic reticulum)|GO:0005789(endoplasmic reticulum membrane)|GO:0006464(protein modification process)|GO:0006486(protein glycosylation)|GO:0008250(oligosaccharyltransferase complex)|GO:0016020(membrane)|GO:0016021(integral to membrane)|GO:0016740(transferase activity)|GO:0018279(protein N-linked glycos…
FLJ43080	Homo sapiens transmembrane protein 232 (TMEM232), mRNA [NM_001039763]	3.1447	3.211	3.0996	3.2377	3.1493	3.0728	3.15177	3.15327	0.000686449	0.977364	642987	GO:0016020(membrane)|GO:0016021(integral to membrane)
RXFP2	Homo sapiens relaxin/insulin-like family peptide receptor 2 (RXFP2), transcript variant 1, mRNA [NM_130806]	7.6653	25.1926	9.2095	7.3948	15.2368	6.3363	14.0225	9.65597	-0.538248	0.270378	122042	GO:0001556(oocyte maturation)|GO:0004871(signal transducer activity)|GO:0004872(receptor activity)|GO:0004930(G-protein coupled receptor activity)|GO:0005886(plasma membrane)|GO:0007165(signal transduction)|GO:0007189(activation of adenylate cyclase activity by G-protein signaling pathway)|GO:0007193(inhibition of adenylate cyclase activity by G-protein signaling pathway)|GO:0008285(negative regu…
KLRAQ1	Homo sapiens protein phosphatase 1, regulatory subunit 21 (PPP1R21), transcript variant 2, mRNA [NM_152994]	25.1355	806.854	483.763	1033.35	20.2885	1008.25	438.584	687.298	0.648083	0.688317	129285	GO:0019902(phosphatase binding)
MYH3	Homo sapiens myosin, heavy chain 3, skeletal muscle, embryonic (MYH3), mRNA [NM_002470]	3.1638	3.5203	3.3505	23.4445	133.338	3.1257	3.34487	53.3028	3.99419	0.341442	4621	GO:0000146(microfilament motor activity)|GO:0000166(nucleotide binding)|GO:0003779(actin binding)|GO:0005516(calmodulin binding)|GO:0005524(ATP binding)|GO:0005737(cytoplasm)|GO:0005829(cytosol)|GO:0007517(muscle organ development)|GO:0030016(myofibril)|GO:0030048(actin filament-based movement)|GO:0030049(muscle filament sliding)|GO:0032982(myosin filament)
CCDC56	Homo sapiens coiled-coil domain containing 56 (CCDC56), mRNA [NM_001040431]	114.601	3.2905	290.369	438.382	12.9159	164.956	136.087	205.418	0.594037	0.654287	28958	GO:0005739(mitochondrion)|GO:0016020(membrane)|GO:0016021(integral to membrane)
ATMIN	Homo sapiens ATM interactor (ATMIN), mRNA [NM_015251]	126.598	141.447	159.902	5.0998	138.048	290.262	142.649	144.47	0.0182979	0.982306	23300	GO:0005622(intracellular)|GO:0005634(nucleus)|GO:0006974(response to DNA damage stimulus)|GO:0008270(zinc ion binding)|GO:0046872(metal ion binding)
DISC1	Homo sapiens disrupted in schizophrenia 1 (DISC1), transcript variant S, mRNA [NM_001012959]	3.0954	3.1275	3.0389	3.2122	3.5305	3.2576	3.08727	3.33343	0.110679	0.0988827	27185	GO:0000226(microtubule cytoskeleton organization)|GO:0001764(neuron migration)|GO:0002052(positive regulation of neuroblast proliferation)|GO:0005515(protein binding)|GO:0005737(cytoplasm)|GO:0005813(centrosome)|GO:0005856(cytoskeleton)|GO:0005874(microtubule)|GO:0007275(multicellular organismal development)|GO:0007399(nervous system development)|GO:0030177(positive regulation of Wnt receptor sig…
TSPYL5	Homo sapiens TSPY-like 5 (TSPYL5), mRNA [NM_033512]	117.462	3.1746	76.2303	688.008	658.308	199.486	65.6221	515.267	2.97307	0.112417	85453	GO:0005515(protein binding)|GO:0005634(nucleus)|GO:0006334(nucleosome assembly)|GO:0008284(positive regulation of cell proliferation)|GO:0031398(positive regulation of protein ubiquitination)|GO:0040008(regulation of growth)|GO:0051897(positive regulation of protein kinase B signaling cascade)|GO:0071480(cellular response to gamma radiation)
LACRT	Homo sapiens lacritin (LACRT), mRNA [NM_033277]	32.0799	114.879	32.8974	15.4509	22.1933	16.2056	59.9521	17.9499	-1.73983	0.239285	90070	GO:0001948(glycoprotein binding)|GO:0001968(fibronectin binding)|GO:0005518(collagen binding)|GO:0005576(extracellular region)|GO:0008083(growth factor activity)|GO:0008284(positive regulation of cell proliferation)|GO:0019722(calcium-mediated signaling)|GO:0030141(stored secretory granule)|GO:0033173(calcineurin-NFAT signaling pathway)|GO:0034067(protein localization in Golgi apparatus)|GO:00432…
C18orf25	Homo sapiens chromosome 18 open reading frame 25 (C18orf25), transcript variant 1, mRNA [NM_145055]	24.0593	142.267	213.893	79.5164	383.153	8.2134	126.74	156.961	0.308534	0.837222	147339
MED22	Homo sapiens mediator complex subunit 22 (MED22), transcript variant b, mRNA [NM_133640]	29.3016	295.013	251.714	55.7974	172.606	32.358	192.01	86.9204	-1.14341	0.279392	6837	GO:0001104(RNA polymerase II transcription cofactor activity)|GO:0005515(protein binding)|GO:0005625(soluble fraction)|GO:0005634(nucleus)|GO:0005737(cytoplasm)|GO:0006357(regulation of transcription from RNA polymerase II promoter)|GO:0016592(mediator complex)
ZNF114	Homo sapiens zinc finger protein 114 (ZNF114), mRNA [NM_153608]	5.5991	4.7603	24.4046	207.493	5.4831	3.6011	11.588	72.1924	2.63921	0.482816	163071	GO:0003677(DNA binding)|GO:0005622(intracellular)|GO:0005634(nucleus)|GO:0006355(regulation of transcription, DNA-dependent)|GO:0008270(zinc ion binding)|GO:0046872(metal ion binding)
ZNF737	Homo sapiens zinc finger protein 737 (ZNF737), mRNA [NM_001159293]	1260.42	2040.98	1558.61	1628.65	962.994	1645.17	1620	1412.27	-0.197981	0.685051	100129842	GO:0003677(DNA binding)|GO:0005622(intracellular)|GO:0005634(nucleus)|GO:0006355(regulation of transcription, DNA-dependent)|GO:0008270(zinc ion binding)|GO:0046872(metal ion binding)
OR3A1	Homo sapiens olfactory receptor, family 3, subfamily A, member 1 (OR3A1), mRNA [NM_002550]	4.4771	7.3336	4.2534	6.8736	5.3106	3.5999	5.3547	5.26137	-0.0253682	0.949538	4994	GO:0004871(signal transducer activity)|GO:0004872(receptor activity)|GO:0004930(G-protein coupled receptor activity)|GO:0004984(olfactory receptor activity)|GO:0005886(plasma membrane)|GO:0007165(signal transduction)|GO:0016021(integral to membrane)|GO:0050896(response to stimulus)|GO:0050911(detection of chemical stimulus involved in sensory perception of smell)
CBX8	Homo sapiens chromobox homolog 8 (CBX8), mRNA [NM_020649]	72.454	319.043	77.6358	128.99	151.938	94.6976	156.378	125.208	-0.320701	0.695392	57332	GO:0000122(negative regulation of transcription from RNA polymerase II promoter)|GO:0000151(ubiquitin ligase complex)|GO:0000790(nuclear chromatin)|GO:0000792(heterochromatin)|GO:0003727(single-stranded RNA binding)|GO:0004842(ubiquitin-protein ligase activity)|GO:0005515(protein binding)|GO:0005634(nucleus)|GO:0005730(nucleolus)|GO:0006355(regulation of transcription, DNA-dependent)|GO:0016568(c…
FBXO2	Homo sapiens F-box protein 2 (FBXO2), mRNA [NM_012168]	38.4065	28.5894	158.312	67.1574	67.4252	149.21	75.1025	94.5976	0.332943	0.313267	26232	GO:0001540(beta-amyloid binding)|GO:0001948(glycoprotein binding)|GO:0004842(ubiquitin-protein ligase activity)|GO:0005529(sugar binding)|GO:0005737(cytoplasm)|GO:0005783(endoplasmic reticulum)|GO:0005792(microsome)|GO:0005829(cytosol)|GO:0006464(protein modification process)|GO:0006508(proteolysis)|GO:0006511(ubiquitin-dependent protein catabolic process)|GO:0006516(glycoprotein catabolic proces…
ZCCHC14	Homo sapiens zinc finger, CCHC domain containing 14 (ZCCHC14), mRNA [NM_015144]	99.7279	103.33	154.702	332.222	496.713	344.196	119.253	391.044	1.7133	0.0483715	23174	GO:0003676(nucleic acid binding)|GO:0007154(cell communication)|GO:0008270(zinc ion binding)|GO:0035091(phosphatidylinositol binding)|GO:0046872(metal ion binding)
FAM98C	Homo sapiens family with sequence similarity 98, member C (FAM98C), mRNA [NM_174905]	644.329	5.8968	560.274	996.415	1533.39	3.3958	403.5	844.399	1.06536	0.540938	147965
AI198876	qf66c04.x1 Soares_testis_NHT Homo sapiens cDNA clone IMAGE:1754982 3' similar to gb:M96982 SPLICING FACTOR U2AF 35 KD SUBUNIT (HUMAN);, mRNA sequence [AI198876]	217.1	233.949	414.688	320.582	469.442	419.943	288.579	403.323	0.482968	0.227529
OR4S1	Homo sapiens olfactory receptor, family 4, subfamily S, member 1 (OR4S1), mRNA [NM_001004725]	2.8688	3.8478	5.8608	18.6482	14.0659	7.495	4.19247	13.403	1.67669	0.154566	256148	GO:0004871(signal transducer activity)|GO:0004872(receptor activity)|GO:0004930(G-protein coupled receptor activity)|GO:0004984(olfactory receptor activity)|GO:0005886(plasma membrane)|GO:0016021(integral to membrane)|GO:0050896(response to stimulus)
C7orf51	Homo sapiens chromosome 7 open reading frame 51 (C7orf51), mRNA [NM_173564]	118.393	111.787	94.6302	175.397	161.465	138.951	108.27	158.604	0.550798	0.00529196	222950
LOC100192379	Homo sapiens uncharacterized LOC100192379 (PP12613), non-coding RNA [NR_024365]	3.2504	9.4745	8.6183	3.1667	8.4261	3.1476	7.1144	4.91347	-0.534001	0.315704	100192379
STX5	Homo sapiens syntaxin 5 (STX5), transcript variant 1, mRNA [NM_003164]	41.4059	256.514	167.668	23.0841	787.54	141.529	155.196	317.384	1.03214	0.471943	6811	GO:0000139(Golgi membrane)|GO:0005484(SNAP receptor activity)|GO:0005634(nucleus)|GO:0005730(nucleolus)|GO:0005783(endoplasmic reticulum)|GO:0005794(Golgi apparatus)|GO:0006886(intracellular protein transport)|GO:0006888(ER to Golgi vesicle-mediated transport)|GO:0006903(vesicle targeting)|GO:0016020(membrane)|GO:0016021(integral to membrane)|GO:0031201(SNARE complex)|GO:0033116(ER-Golgi intermed…
ZNF761	Homo sapiens zinc finger protein 761 (ZNF761), mRNA [NM_001008401]	111.534	350.282	75.0764	99.4498	338.919	290.446	178.964	242.938	0.44092	0.487024	388561	GO:0003677(DNA binding)|GO:0005622(intracellular)|GO:0005634(nucleus)|GO:0006355(regulation of transcription, DNA-dependent)|GO:0008270(zinc ion binding)|GO:0046872(metal ion binding)
MSRA	Homo sapiens methionine sulfoxide reductase A (MSRA), transcript variant 1, mRNA [NM_012331]	4.4019	9.6525	3.9833	7.7655	5.0619	30.9085	6.01257	14.5786	1.2778	0.460871	4482	GO:0005634(nucleus)|GO:0005737(cytoplasm)|GO:0005739(mitochondrion)|GO:0006464(protein modification process)|GO:0006555(methionine metabolic process)|GO:0006979(response to oxidative stress)|GO:0007568(aging)|GO:0008113(peptide-methionine-(S)-S-oxide reductase activity)|GO:0016491(oxidoreductase activity)|GO:0019538(protein metabolic process)
LNX1	Homo sapiens ligand of numb-protein X 1 (LNX1), transcript variant 2, mRNA [NM_032622]	3.2121	15.097	17.0456	11.9185	9.7699	27.4662	11.7849	16.3849	0.475424	0.453787	84708	GO:0004842(ubiquitin-protein ligase activity)|GO:0005515(protein binding)|GO:0005737(cytoplasm)|GO:0008270(zinc ion binding)|GO:0016874(ligase activity)|GO:0030165(PDZ domain binding)|GO:0042787(protein ubiquitination involved in ubiquitin-dependent protein catabolic process)|GO:0046872(metal ion binding)|GO:0051260(protein homooligomerization)
MAGOHB	Homo sapiens mago-nashi homolog B (Drosophila) (MAGOHB), mRNA [NM_018048]	2.9968	2.9703	2.9189	2.9209	6.9878	2.9181	2.962	4.2756	0.529555	0.433773	55110	GO:0003723(RNA binding)|GO:0005634(nucleus)|GO:0006397(mRNA processing)|GO:0006810(transport)|GO:0008380(RNA splicing)|GO:0051028(mRNA transport)
SNHG12	Homo sapiens small nucleolar RNA host gene 12 (non-protein coding) (SNHG12), non-coding RNA [NR_024127]	1393.84	4153.66	2708.14	1110.89	2814.43	3646.24	2751.88	2523.85	-0.12479	0.761989	85028
RPL23A	Homo sapiens ribosomal protein L23a (RPL23A), mRNA [NM_000984]	12067.6	10252.7	9395.48	7112.36	9554.02	10437.9	10571.9	9034.77	-0.226677	0.479151	6147	GO:0000166(nucleotide binding)|GO:0003735(structural constituent of ribosome)|GO:0005515(protein binding)|GO:0005622(intracellular)|GO:0005634(nucleus)|GO:0005829(cytosol)|GO:0005840(ribosome)|GO:0006412(translation)|GO:0006414(translational elongation)|GO:0006415(translational termination)|GO:0008283(cell proliferation)|GO:0010467(gene expression)|GO:0016032(viral reproduction)|GO:0016070(RNA me…
C21orf29	Homo sapiens thrombospondin-type laminin G domain and EAR repeats (TSPEAR), mRNA [NM_144991]	4.5741	4.3265	3.8766	3.3133	4.7538	3.5054	4.25907	3.8575	-0.142871	0.496728	54084	GO:0005198(structural molecule activity)|GO:0005576(extracellular region)|GO:0007155(cell adhesion)
RDX	Homo sapiens radixin (RDX), mRNA [NM_002906]	27.6766	96.7149	168.26	241.482	198.741	69.5184	97.5506	169.914	0.800581	0.511654	5962	GO:0001726(ruffle)|GO:0003779(actin binding)|GO:0005515(protein binding)|GO:0005730(nucleolus)|GO:0005737(cytoplasm)|GO:0005794(Golgi apparatus)|GO:0005856(cytoskeleton)|GO:0005886(plasma membrane)|GO:0005925(focal adhesion)|GO:0019898(extrinsic to membrane)|GO:0030027(lamellipodium)|GO:0030033(microvillus assembly)|GO:0030175(filopodium)|GO:0032154(cleavage furrow)|GO:0032420(stereocilium)|GO:00…
PRG2	Homo sapiens proteoglycan 2, bone marrow (natural killer cell activator, eosinophil granule major basic protein) (PRG2), transcript variant 1, mRNA [NM_002728]	19.9262	22.7011	15.6938	1677.9	34.2747	14.6803	19.4404	575.618	4.88798	0.418987	5553	GO:0005488(binding)|GO:0005529(sugar binding)|GO:0005576(extracellular region)|GO:0005634(nucleus)|GO:0005730(nucleolus)|GO:0006955(immune response)|GO:0008201(heparin binding)|GO:0030133(transport vesicle)|GO:0031410(cytoplasmic vesicle)|GO:0042742(defense response to bacterium)|GO:0043231(intracellular membrane-bounded organelle)
EPHX1	Homo sapiens epoxide hydrolase 1, microsomal (xenobiotic) (EPHX1), transcript variant 1, mRNA [NM_000120]	2792.75	3413.85	2902.79	4798.39	4317.5	3275.99	3036.46	4130.63	0.44397	0.150632	2052	GO:0004301(epoxide hydrolase activity)|GO:0005783(endoplasmic reticulum)|GO:0005789(endoplasmic reticulum membrane)|GO:0005792(microsome)|GO:0009636(response to toxin)|GO:0014070(response to organic cyclic compound)|GO:0016020(membrane)|GO:0016021(integral to membrane)|GO:0016787(hydrolase activity)|GO:0019439(aromatic compound catabolic process)|GO:0033961(cis-stilbene-oxide hydrolase activity)
SERBP1	Homo sapiens SERPINE1 mRNA binding protein 1 (SERBP1), transcript variant 1, mRNA [NM_001018067]	4559.31	7180.28	6731.63	8945.58	8046.46	4913.72	6157.08	7301.92	0.24603	0.589152	26135	GO:0003723(RNA binding)|GO:0003730(mRNA 3'-UTR binding)|GO:0005515(protein binding)|GO:0005634(nucleus)|GO:0005737(cytoplasm)|GO:0005886(plasma membrane)|GO:0043488(regulation of mRNA stability)|GO:0045767(regulation of anti-apoptosis)|GO:0048471(perinuclear region of cytoplasm)
GTF2E2	Homo sapiens general transcription factor IIE, polypeptide 2, beta 34kDa (GTF2E2), mRNA [NM_002095]	541.639	644.618	1905.22	2256.26	135.345	300.729	1030.49	897.444	-0.199442	0.904093	2961	GO:0003677(DNA binding)|GO:0005515(protein binding)|GO:0005634(nucleus)|GO:0005654(nucleoplasm)|GO:0005673(transcription factor TFIIE complex)|GO:0005737(cytoplasm)|GO:0006355(regulation of transcription, DNA-dependent)|GO:0006366(transcription from RNA polymerase II promoter)|GO:0006367(transcription initiation from RNA polymerase II promoter)|GO:0006368(transcription elongation from RNA polymer…
TAPBP	Homo sapiens TAP binding protein (tapasin) (TAPBP), transcript variant 2, mRNA [NM_172208]	209.843	28.6643	44.1515	5.2007	3.4583	42.0118	94.2195	16.8903	-2.47983	0.350444	6892	GO:0000139(Golgi membrane)|GO:0002474(antigen processing and presentation of peptide antigen via MHC class I)|GO:0005515(protein binding)|GO:0005783(endoplasmic reticulum)|GO:0005789(endoplasmic reticulum membrane)|GO:0005792(microsome)|GO:0006461(protein complex assembly)|GO:0006890(retrograde vesicle-mediated transport, Golgi to ER)|GO:0006955(immune response)|GO:0015433(peptide antigen-transpo…
GALNT12	Homo sapiens UDP-N-acetyl-alpha-D-galactosamine:polypeptide N-acetylgalactosaminyltransferase 12 (GalNAc-T12) (GALNT12), mRNA [NM_024642]	138.143	69.2435	125.538	11.4898	6.605	78.2003	110.975	32.0984	-1.78966	0.0831926	79695	GO:0000139(Golgi membrane)|GO:0004653(polypeptide N-acetylgalactosaminyltransferase activity)|GO:0005529(sugar binding)|GO:0005794(Golgi apparatus)|GO:0016020(membrane)|GO:0016021(integral to membrane)|GO:0016757(transferase activity, transferring glycosyl groups)
FAM12A	Homo sapiens epididymal protein 3A (EDDM3A), mRNA [NM_006683]	3.329	3.4806	3.2784	3.9768	3.3484	3.2029	3.36267	3.50937	0.0616049	0.618165	10876	GO:0005576(extracellular region)|GO:0005615(extracellular space)|GO:0007321(sperm displacement)
AHSG	Homo sapiens alpha-2-HS-glycoprotein (AHSG), mRNA [NM_001622]	3.0716	3.0493	3.1135	9.6293	4.7898	5.8718	3.07813	6.76363	1.13574	0.128417	197	GO:0001501(skeletal system development)|GO:0001503(ossification)|GO:0004869(cysteine-type endopeptidase inhibitor activity)|GO:0005576(extracellular region)|GO:0005615(extracellular space)|GO:0006907(pinocytosis)|GO:0006953(acute-phase response)|GO:0008584(male gonad development)|GO:0019210(kinase inhibitor activity)|GO:0021987(cerebral cortex development)|GO:0030294(receptor signaling protein ty…
SUB1	Homo sapiens SUB1 homolog (S. cerevisiae) (SUB1), mRNA [NM_006713]	4.0678	49.7621	3.5077	7.3036	374.308	3.3634	19.1125	128.325	2.74721	0.417179	10923	GO:0003677(DNA binding)|GO:0003697(single-stranded DNA binding)|GO:0003713(transcription coactivator activity)|GO:0005515(protein binding)|GO:0005634(nucleus)|GO:0005667(transcription factor complex)|GO:0005730(nucleolus)|GO:0006357(regulation of transcription from RNA polymerase II promoter)
MSI2	Homo sapiens musashi homolog 2 (Drosophila) (MSI2), transcript variant 1, mRNA [NM_138962]	126.971	300.101	6.9901	16.3991	289.034	8.9774	144.687	104.804	-0.46525	0.378448	124540	GO:0000166(nucleotide binding)|GO:0003727(single-stranded RNA binding)|GO:0005737(cytoplasm)|GO:0005844(polysome)|GO:0008266(poly(U) RNA binding)|GO:0048864(stem cell development)
CECR4	Homo sapiens CECR5 antisense RNA 1 (non-protein coding) (CECR5-AS1), transcript variant 2, non-coding RNA [NR_024482]	49.0352	27.7726	14.6036	31.0201	25.0087	23.7079	30.4705	26.5789	-0.19713	0.669156	100130717
S100A6	Homo sapiens S100 calcium binding protein A6 (S100A6), mRNA [NM_014624]	15305.9	14691.5	15759.1	8725.79	13949.3	15420.8	15252.2	12698.6	-0.264344	0.332947	6277	GO:0001726(ruffle)|GO:0005509(calcium ion binding)|GO:0005515(protein binding)|GO:0005523(tropomyosin binding)|GO:0005634(nucleus)|GO:0005635(nuclear envelope)|GO:0005737(cytoplasm)|GO:0005829(cytosol)|GO:0005886(plasma membrane)|GO:0007165(signal transduction)|GO:0007409(axonogenesis)|GO:0015075(ion transmembrane transporter activity)|GO:0031234(extrinsic to internal side of plasma membrane)|GO:…
RPL21	Homo sapiens ribosomal protein L21 (RPL21), mRNA [NM_000982]	7294.53	5139.05	7112.36	6671.3	8408.19	6692.35	6515.31	7257.28	0.155594	0.616886	6144	GO:0003723(RNA binding)|GO:0003735(structural constituent of ribosome)|GO:0005622(intracellular)|GO:0005829(cytosol)|GO:0005840(ribosome)|GO:0006412(translation)|GO:0006414(translational elongation)|GO:0006415(translational termination)|GO:0010467(gene expression)|GO:0016032(viral reproduction)|GO:0016070(RNA metabolic process)|GO:0016071(mRNA metabolic process)|GO:0019058(viral infectious cycle)…
ST7	Homo sapiens suppression of tumorigenicity 7 (ST7), transcript variant a, mRNA [NM_018412]	1109.12	299.767	719.718	910.256	3.8455	205.302	709.536	373.135	-0.927181	0.0690656	7982	GO:0005488(binding)|GO:0016020(membrane)|GO:0016021(integral to membrane)
LMNA	Homo sapiens lamin A/C (LMNA), transcript variant 2, mRNA [NM_005572]	482.645	467.199	1142.61	460.09	814.494	277.813	697.485	517.466	-0.430699	0.66552	4000	GO:0005198(structural molecule activity)|GO:0005515(protein binding)|GO:0005626(insoluble fraction)|GO:0005634(nucleus)|GO:0005635(nuclear envelope)|GO:0005638(lamin filament)|GO:0005652(nuclear lamina)|GO:0005654(nucleoplasm)|GO:0005737(cytoplasm)|GO:0005882(intermediate filament)|GO:0006915(apoptosis)|GO:0006921(cellular component disassembly involved in apoptosis)|GO:0006998(nuclear envelope o…
NPAT	Homo sapiens nuclear protein, ataxia-telangiectasia locus (NPAT), mRNA [NM_002519]	4.9543	15.2475	4.0762	177.345	5.0897	9.2688	8.09267	63.9011	2.98115	0.440502	4863	GO:0000083(regulation of transcription involved in G1/S phase of mitotic cell cycle)|GO:0003700(sequence-specific DNA binding transcription factor activity)|GO:0003713(transcription coactivator activity)|GO:0003714(transcription corepressor activity)|GO:0005515(protein binding)|GO:0005634(nucleus)|GO:0007049(cell cycle)|GO:0008022(protein C-terminus binding)|GO:0010468(regulation of gene expressi…
PSRC1	Homo sapiens proline/serine-rich coiled-coil 1 (PSRC1), transcript variant 1, mRNA [NM_032636]	11.2738	14.6946	14.33	33.1874	33.7349	14.5254	13.4328	27.1492	1.01515	0.181638	84722	GO:0000922(spindle pole)|GO:0001578(microtubule bundle formation)|GO:0005515(protein binding)|GO:0005737(cytoplasm)|GO:0005819(spindle)|GO:0005829(cytosol)|GO:0005876(spindle microtubule)|GO:0007049(cell cycle)|GO:0007067(mitosis)|GO:0007080(mitotic metaphase plate congression)|GO:0008017(microtubule binding)|GO:0015630(microtubule cytoskeleton)|GO:0030308(negative regulation of cell growth)|GO:0…
HEBP1	Homo sapiens heme binding protein 1 (HEBP1), mRNA [NM_015987]	550.729	167.644	556.28	972.625	596.567	473.517	424.884	680.903	0.680379	0.269829	50865	GO:0005488(binding)|GO:0005576(extracellular region)|GO:0005737(cytoplasm)|GO:0005739(mitochondrion)|GO:0005829(cytosol)|GO:0007623(circadian rhythm)|GO:0020037(heme binding)
SRFBP1	Homo sapiens serum response factor binding protein 1 (SRFBP1), mRNA [NM_152546]	55.9966	3.2033	3.1149	3.1541	116.117	30.6171	20.7716	49.9629	1.26624	0.603957	153443	GO:0005634(nucleus)|GO:0005737(cytoplasm)|GO:0006355(regulation of transcription, DNA-dependent)|GO:0048471(perinuclear region of cytoplasm)
NAE1	Homo sapiens NEDD8 activating enzyme E1 subunit 1 (NAE1), transcript variant 2, mRNA [NM_001018159]	416.752	646.702	588.436	19.7244	925.652	559.144	550.63	501.507	-0.134814	0.82497	8883	GO:0000166(nucleotide binding)|GO:0003824(catalytic activity)|GO:0005515(protein binding)|GO:0005626(insoluble fraction)|GO:0005737(cytoplasm)|GO:0005886(plasma membrane)|GO:0006260(DNA replication)|GO:0007049(cell cycle)|GO:0007165(signal transduction)|GO:0019781(NEDD8 activating enzyme activity)|GO:0033314(mitotic cell cycle DNA replication checkpoint)|GO:0042981(regulation of apoptosis)|GO:004…
YBX1	Homo sapiens Y box binding protein 1 (YBX1), mRNA [NM_004559]	890.365	672.654	1412.12	1516.3	1623.58	837.008	991.714	1325.63	0.418679	0.546553	4904	GO:0000122(negative regulation of transcription from RNA polymerase II promoter)|GO:0000398(nuclear mRNA splicing, via spliceosome)|GO:0001701(in utero embryonic development)|GO:0003677(DNA binding)|GO:0003690(double-stranded DNA binding)|GO:0003697(single-stranded DNA binding)|GO:0003700(sequence-specific DNA binding transcription factor activity)|GO:0003723(RNA binding)|GO:0005515(protein bindi…
REG1B	Homo sapiens regenerating islet-derived 1 beta (REG1B), mRNA [NM_006507]	3.8014	5.9819	35.2479	5.3903	56.9279	6.0069	15.0104	22.775	0.601491	0.771135	5968	GO:0005488(binding)|GO:0005529(sugar binding)|GO:0005576(extracellular region)|GO:0008283(cell proliferation)
RNF114	Homo sapiens ring finger protein 114 (RNF114), mRNA [NM_018683]	49.9531	81.1445	119.688	12.3764	4.3045	39.7698	83.5951	18.8169	-2.15139	0.0415322	55905	GO:0005622(intracellular)|GO:0007275(multicellular organismal development)|GO:0007283(spermatogenesis)|GO:0008270(zinc ion binding)|GO:0030154(cell differentiation)|GO:0046872(metal ion binding)
RFT1	Homo sapiens RFT1 homolog (S. cerevisiae) (RFT1), mRNA [NM_052859]	6.0816	5.4169	5.2451	3.3405	6.4049	5.52	5.5812	5.08847	-0.133344	0.708391	91869	GO:0005319(lipid transporter activity)|GO:0006488(dolichol-linked oligosaccharide biosynthetic process)|GO:0006810(transport)|GO:0008643(carbohydrate transport)|GO:0016020(membrane)|GO:0016021(integral to membrane)|GO:0018279(protein N-linked glycosylation via asparagine)|GO:0043687(post-translational protein modification)|GO:0044267(cellular protein metabolic process)
PDPR	Homo sapiens pyruvate dehydrogenase phosphatase regulatory subunit (PDPR), mRNA [NM_017990]	1527.78	348.769	260.13	3.3844	869.868	24.5876	712.227	299.28	-1.25084	0.560696	55066	GO:0004047(aminomethyltransferase activity)|GO:0005737(cytoplasm)|GO:0005739(mitochondrion)|GO:0005759(mitochondrial matrix)|GO:0006090(pyruvate metabolic process)|GO:0006546(glycine catabolic process)|GO:0010510(regulation of acetyl-CoA biosynthetic process from pyruvate)|GO:0016491(oxidoreductase activity)
FGGY	Homo sapiens FGGY carbohydrate kinase domain containing (FGGY), transcript variant 2, mRNA [NM_018291]	3.8468	4.2314	3.7307	3.4886	3.8601	7.0875	3.9363	4.81207	0.289816	0.553364	55277	GO:0003674(molecular_function)|GO:0005575(cellular_component)|GO:0005975(carbohydrate metabolic process)|GO:0008219(cell death)|GO:0016301(kinase activity)|GO:0016740(transferase activity)|GO:0016773(phosphotransferase activity, alcohol group as acceptor)|GO:0070050(neuron homeostasis)
SLC19A3	Homo sapiens solute carrier family 19, member 3 (SLC19A3), mRNA [NM_025243]	4.0241	3.7305	3.5162	3.8259	4.0741	18.0394	3.75693	8.64647	1.20256	0.417087	80704	GO:0005542(folic acid binding)|GO:0005886(plasma membrane)|GO:0006766(vitamin metabolic process)|GO:0006767(water-soluble vitamin metabolic process)|GO:0006810(transport)|GO:0008518(reduced folate carrier activity)|GO:0015403(thiamine uptake transmembrane transporter activity)|GO:0016021(integral to membrane)|GO:0042723(thiamine-containing compound metabolic process)
PODN	Homo sapiens podocan (PODN), transcript variant 1, mRNA [NM_153703]	3.4274	3.4552	3.4182	109.842	3.4369	217.906	3.4336	110.395	5.00681	0.226251	127435	GO:0005518(collagen binding)|GO:0005576(extracellular region)|GO:0005578(proteinaceous extracellular matrix)|GO:0005615(extracellular space)|GO:0005737(cytoplasm)|GO:0008285(negative regulation of cell proliferation)|GO:0030336(negative regulation of cell migration)
C1orf111	Homo sapiens chromosome 1 open reading frame 111 (C1orf111), mRNA [NM_182581]	22.6945	22.6119	20.2395	6.0344	28.0538	24.1315	21.8486	19.4066	-0.170998	0.764401	284680
SERPINA9	Homo sapiens serpin peptidase inhibitor, clade A (alpha-1 antiproteinase, antitrypsin), member 9 (SERPINA9), transcript variant A, mRNA [NM_175739]	8.3373	114.838	13.6002	11.5535	8.6922	3.0243	45.5919	7.75667	-2.55527	0.38594	327657	GO:0004867(serine-type endopeptidase inhibitor activity)|GO:0005576(extracellular region)|GO:0005737(cytoplasm)|GO:0010951(negative regulation of endopeptidase activity)|GO:0016020(membrane)|GO:0030162(regulation of proteolysis)|GO:0030414(peptidase inhibitor activity)
DNASE1L1	Homo sapiens deoxyribonuclease I-like 1 (DNASE1L1), transcript variant 1, mRNA [NM_006730]	1369.55	26.616	23.2576	19.8454	2083.13	36.7969	473.141	713.257	0.592152	0.830931	1774	GO:0003677(DNA binding)|GO:0004519(endonuclease activity)|GO:0004536(deoxyribonuclease activity)|GO:0005783(endoplasmic reticulum)|GO:0006259(DNA metabolic process)|GO:0006308(DNA catabolic process)|GO:0016787(hydrolase activity)|GO:0016888(endodeoxyribonuclease activity, producing 5'-phosphomonoesters)
ENST00000390426	T cell receptor alpha variable 4 [Source:HGNC Symbol;Acc:12140] [ENST00000390426]	5.4789	3.4037	3.3666	21.073	3.3494	98.7391	4.08307	41.0538	3.32979	0.337377
KIAA0141	Homo sapiens KIAA0141 (KIAA0141), nuclear gene encoding mitochondrial protein, transcript variant 1, mRNA [NM_014773]	397.435	14.7377	46.7191	344.594	725.303	418.244	152.964	496.047	1.69728	0.260505	9812	GO:0005515(protein binding)|GO:0005739(mitochondrion)|GO:0006915(apoptosis)|GO:0043281(regulation of caspase activity)
C17orf58	Homo sapiens chromosome 17 open reading frame 58 (C17orf58), transcript variant 1, mRNA [NM_181655]	3.1248	20.8193	16.7212	8.1144	3.1336	15.9948	13.5551	9.08093	-0.577923	0.578613	284018
BEX4	Homo sapiens brain expressed, X-linked 4 (BEX4), transcript variant 2, mRNA [NM_001080425]	421.196	625.708	3.0041	5.9866	477.969	44.7995	349.969	176.252	-0.989592	0.320316	56271	GO:0005634(nucleus)|GO:0005737(cytoplasm)
TSP50	Homo sapiens protease, serine, 50 (PRSS50), mRNA [NM_013270]	6.5023	9.218	15.9526	27.5368	18.6109	6.2977	10.5576	17.4818	0.727567	0.519855	29122	GO:0004252(serine-type endopeptidase activity)|GO:0004298(threonine-type endopeptidase activity)|GO:0005737(cytoplasm)|GO:0005783(endoplasmic reticulum)|GO:0006508(proteolysis)|GO:0008233(peptidase activity)
ADAM20	Homo sapiens ADAM metallopeptidase domain 20 (ADAM20), mRNA [NM_003814]	82.4314	19.4262	9.4697	19.3903	10.5628	22.8424	37.1091	17.5985	-1.07632	0.480506	8748	GO:0004222(metalloendopeptidase activity)|GO:0006508(proteolysis)|GO:0007338(single fertilization)|GO:0008233(peptidase activity)|GO:0008237(metallopeptidase activity)|GO:0008270(zinc ion binding)|GO:0016020(membrane)|GO:0016021(integral to membrane)|GO:0046872(metal ion binding)
UTS2	Homo sapiens urotensin 2 (UTS2), transcript variant 1, mRNA [NM_021995]	3.8909	3.6015	3.4672	3.6753	7.3825	8.4139	3.6532	6.49057	0.829184	0.211155	10911	GO:0005102(receptor binding)|GO:0005179(hormone activity)|GO:0005576(extracellular region)|GO:0005615(extracellular space)|GO:0006936(muscle contraction)|GO:0007268(synaptic transmission)|GO:0008217(regulation of blood pressure)
ACTR3B	Homo sapiens ARP3 actin-related protein 3 homolog B (yeast) (ACTR3B), transcript variant 2, mRNA [NM_001040135]	21.2304	16.5655	242.182	3.5488	3.9339	26.4597	93.326	11.3141	-3.04415	0.344836	57180	GO:0000166(nucleotide binding)|GO:0003779(actin binding)|GO:0005524(ATP binding)|GO:0005737(cytoplasm)|GO:0005856(cytoskeleton)|GO:0030833(regulation of actin filament polymerization)|GO:0042995(cell projection)
SPIN2B	Homo sapiens spindlin family, member 2B (SPIN2B), transcript variant 3, mRNA [NM_001006683]	139.018	62.0986	253.937	87.7233	37.3642	146.205	151.685	90.4309	-0.746188	0.129352	474343	GO:0005634(nucleus)|GO:0006915(apoptosis)|GO:0007049(cell cycle)|GO:0007276(gamete generation)
TRIM32	Homo sapiens tripartite motif containing 32 (TRIM32), transcript variant 1, mRNA [NM_012210]	10.4139	3.7682	3.5488	3.9152	3.7052	19.6157	5.9103	9.0787	0.619254	0.683362	22954	GO:0000209(protein polyubiquitination)|GO:0003713(transcription coactivator activity)|GO:0003723(RNA binding)|GO:0004842(ubiquitin-protein ligase activity)|GO:0005515(protein binding)|GO:0005622(intracellular)|GO:0005634(nucleus)|GO:0005737(cytoplasm)|GO:0005863(striated muscle myosin thick filament)|GO:0008270(zinc ion binding)|GO:0009411(response to UV)|GO:0016567(protein ubiquitination)|GO:001…
MRPL42P5	Homo sapiens mitochondrial ribosomal protein L42 pseudogene 5 (MRPL42P5), non-coding RNA [NR_002208]	3.2487	39.4358	219.078	4.7671	196.594	94.2741	87.2542	98.5452	0.175561	0.902554	359821
FOLR4	Homo sapiens folate receptor 4 (delta) homolog (mouse) (FOLR4), mRNA [NM_001199206]	12.8484	10.1992	5.3857	26.2515	28.8079	9.6087	9.47777	21.556	1.18547	0.102858	390243	GO:0004872(receptor activity)|GO:0005542(folic acid binding)|GO:0005576(extracellular region)
ASNA1	Homo sapiens arsA arsenite transporter, ATP-binding, homolog 1 (bacterial) (ASNA1), mRNA [NM_004317]	593.366	240.778	5.7741	191.359	40.112	199.783	279.973	143.752	-0.961708	0.517899	439	GO:0000166(nucleotide binding)|GO:0005215(transporter activity)|GO:0005524(ATP binding)|GO:0005625(soluble fraction)|GO:0005634(nucleus)|GO:0005730(nucleolus)|GO:0005737(cytoplasm)|GO:0005783(endoplasmic reticulum)|GO:0006810(transport)|GO:0015105(arsenite transmembrane transporter activity)|GO:0015700(arsenite transport)|GO:0016787(hydrolase activity)|GO:0016887(ATPase activity)|GO:0046872(metal…
PIGW	Homo sapiens phosphatidylinositol glycan anchor biosynthesis, class W (PIGW), mRNA [NM_178517]	208.185	30.0717	62.0037	3.9383	5.68	48.8009	100.087	19.4731	-2.3617	0.322598	284098	GO:0005783(endoplasmic reticulum)|GO:0005789(endoplasmic reticulum membrane)|GO:0006501(C-terminal protein lipidation)|GO:0016020(membrane)|GO:0016021(integral to membrane)|GO:0016254(preassembly of GPI anchor in ER membrane)|GO:0016746(transferase activity, transferring acyl groups)|GO:0043687(post-translational protein modification)|GO:0044267(cellular protein metabolic process)
UQCRQ	Homo sapiens ubiquinol-cytochrome c reductase, complex III subunit VII, 9.5kDa (UQCRQ), nuclear gene encoding mitochondrial protein, mRNA [NM_014402]	869.596	188.445	453.026	3.2946	3.3465	495.236	503.689	167.292	-1.59016	0.343013	27089	GO:0005739(mitochondrion)|GO:0005743(mitochondrial inner membrane)|GO:0006810(transport)|GO:0008121(ubiquinol-cytochrome-c reductase activity)|GO:0016020(membrane)|GO:0021539(subthalamus development)|GO:0021548(pons development)|GO:0021680(cerebellar Purkinje cell layer development)|GO:0021766(hippocampus development)|GO:0021794(thalamus development)|GO:0021854(hypothalamus development)|GO:002186…
LHFPL5	Homo sapiens lipoma HMGIC fusion partner-like 5 (LHFPL5), mRNA [NM_182548]	10.9781	27.9734	20.5509	33.45	29.7225	14.7027	19.8341	25.9584	0.388216	0.544471	222662	GO:0007605(sensory perception of sound)|GO:0016020(membrane)|GO:0016021(integral to membrane)|GO:0016324(apical plasma membrane)|GO:0060088(auditory receptor cell stereocilium organization)
NRD1	Homo sapiens nardilysin (N-arginine dibasic convertase) (NRD1), transcript variant 1, mRNA [NM_002525]	5286.28	2722.72	1616.14	4505.5	2873.48	3457.57	3208.38	3612.18	0.171025	0.651308	4898	GO:0004222(metalloendopeptidase activity)|GO:0005515(protein binding)|GO:0005829(cytosol)|GO:0006508(proteolysis)|GO:0007528(neuromuscular junction development)|GO:0008233(peptidase activity)|GO:0008270(zinc ion binding)|GO:0008283(cell proliferation)|GO:0009986(cell surface)|GO:0016477(cell migration)|GO:0046872(metal ion binding)|GO:0048408(epidermal growth factor binding)|GO:0051044(positive r…
ZNF3	Homo sapiens zinc finger protein 3 (ZNF3), transcript variant 2, mRNA [NM_032924]	479.241	276.391	79.7946	206.658	3.3119	44.8994	278.476	84.9564	-1.71276	0.13482	7551	GO:0003677(DNA binding)|GO:0003700(sequence-specific DNA binding transcription factor activity)|GO:0005515(protein binding)|GO:0005622(intracellular)|GO:0005634(nucleus)|GO:0005730(nucleolus)|GO:0006355(regulation of transcription, DNA-dependent)|GO:0007275(multicellular organismal development)|GO:0008270(zinc ion binding)|GO:0030154(cell differentiation)|GO:0042802(identical protein binding)|GO:…
SLC5A6	Homo sapiens solute carrier family 5 (sodium-dependent vitamin transporter), member 6 (SLC5A6), transcript variant 1, mRNA [NM_021095]	3.2378	3.2044	3.1101	3.2046	3.1775	3.0829	3.1841	3.155	-0.0132456	0.00493483	8884	GO:0005215(transporter activity)|GO:0005624(membrane fraction)|GO:0005886(plasma membrane)|GO:0005887(integral to plasma membrane)|GO:0006766(vitamin metabolic process)|GO:0006767(water-soluble vitamin metabolic process)|GO:0006768(biotin metabolic process)|GO:0006810(transport)|GO:0006811(ion transport)|GO:0006814(sodium ion transport)|GO:0008523(sodium-dependent multivitamin transmembrane trans…
PRMT2	Homo sapiens protein arginine methyltransferase 2 (PRMT2), transcript variant 1, mRNA [NM_206962]	1988.89	503.005	4444.75	887.816	1542.56	2941.63	2312.21	1790.67	-0.368776	0.576619	3275	GO:0003713(transcription coactivator activity)|GO:0004871(signal transducer activity)|GO:0005515(protein binding)|GO:0005634(nucleus)|GO:0005737(cytoplasm)|GO:0005829(cytosol)|GO:0006479(protein methylation)|GO:0006917(induction of apoptosis)|GO:0007165(signal transduction)|GO:0008168(methyltransferase activity)|GO:0008469(histone-arginine N-methyltransferase activity)|GO:0016274(protein-arginine…
UPK3A	Homo sapiens uroplakin 3A (UPK3A), transcript variant 1, mRNA [NM_006953]	65.2119	40.7367	47.5173	38.9104	95.9168	65.9045	51.1553	66.9106	0.38735	0.572498	7380	GO:0000902(cell morphogenesis)|GO:0001822(kidney development)|GO:0005783(endoplasmic reticulum)|GO:0005789(endoplasmic reticulum membrane)|GO:0006833(water transport)|GO:0015840(urea transport)|GO:0016020(membrane)|GO:0016021(integral to membrane)|GO:0016324(apical plasma membrane)|GO:0030855(epithelial cell differentiation)|GO:0055075(potassium ion homeostasis)|GO:0055078(sodium ion homeostasis)…
WAPAL	Homo sapiens wings apart-like homolog (Drosophila) (WAPAL), mRNA [NM_015045]	296.693	61.3296	624.47	903.317	852.842	999.264	327.498	918.474	1.48776	0.0391807	23063	GO:0000785(chromatin)|GO:0000795(synaptonemal complex)|GO:0005515(protein binding)|GO:0005634(nucleus)|GO:0005694(chromosome)|GO:0005730(nucleolus)|GO:0005737(cytoplasm)|GO:0007049(cell cycle)|GO:0007067(mitosis)|GO:0008156(negative regulation of DNA replication)|GO:0008278(cohesin complex)|GO:0009636(response to toxin)|GO:0015630(microtubule cytoskeleton)|GO:0035562(negative regulation of chroma…
DCLK1	Homo sapiens doublecortin-like kinase 1 (DCLK1), transcript variant 1, mRNA [NM_004734]	5.2184	5.7352	6.6258	6.2295	32.2729	5.5471	5.8598	14.6832	1.32524	0.425012	9201	GO:0000166(nucleotide binding)|GO:0004672(protein kinase activity)|GO:0004674(protein serine/threonine kinase activity)|GO:0005057(receptor signaling protein activity)|GO:0005524(ATP binding)|GO:0005887(integral to plasma membrane)|GO:0006468(protein phosphorylation)|GO:0007275(multicellular organismal development)|GO:0007399(nervous system development)|GO:0007417(central nervous system developme…
ENST00000403791	Unknown	8.0361	2.8457	7.7586	6.1021	2.8495	4.1918	6.21347	4.38113	-0.504094	0.217799
INHA	Homo sapiens inhibin, alpha (INHA), mRNA [NM_002191]	3.3334	3.3346	8.6594	3.2139	3.2695	4.9228	5.10913	3.80207	-0.426295	0.394528	3623	GO:0001501(skeletal system development)|GO:0001541(ovarian follicle development)|GO:0001750(photoreceptor outer segment)|GO:0001917(photoreceptor inner segment)|GO:0004871(signal transducer activity)|GO:0005102(receptor binding)|GO:0005125(cytokine activity)|GO:0005179(hormone activity)|GO:0005515(protein binding)|GO:0005576(extracellular region)|GO:0005615(extracellular space)|GO:0006917(inducti…
L1TD1	Homo sapiens LINE-1 type transposase domain containing 1 (L1TD1), transcript variant 2, mRNA [NM_019079]	15.4016	9.1564	10.6462	61.4888	11.7855	25.8875	11.7347	33.0539	1.49404	0.240413	54596
MYH14	Homo sapiens myosin, heavy chain 14, non-muscle (MYH14), transcript variant 1, mRNA [NM_001077186]	91.1528	102.426	125.198	204.748	84.4219	79.5951	106.259	122.922	0.210154	0.766734	79784	GO:0000146(microfilament motor activity)|GO:0000166(nucleotide binding)|GO:0001725(stress fiber)|GO:0005516(calmodulin binding)|GO:0005524(ATP binding)|GO:0005737(cytoplasm)|GO:0007411(axon guidance)|GO:0008360(regulation of cell shape)|GO:0016459(myosin complex)|GO:0030048(actin filament-based movement)|GO:0030424(axon)|GO:0030426(growth cone)|GO:0030898(actin-dependent ATPase activity)|GO:00510…
SUSD1	Homo sapiens sushi domain containing 1 (SUSD1), mRNA [NM_022486]	2.9268	133.921	2.8747	182.032	2.9027	24.7234	46.5741	69.8859	0.585473	0.818923	64420	GO:0005509(calcium ion binding)|GO:0016020(membrane)|GO:0016021(integral to membrane)
RETSAT	Homo sapiens retinol saturase (all-trans-retinol 13,14-reductase) (RETSAT), mRNA [NM_017750]	395.893	1119.9	390.283	1110.45	867.841	1224.94	635.359	1067.74	0.748922	0.335652	54884	GO:0005640(nuclear outer membrane)|GO:0005783(endoplasmic reticulum)|GO:0005789(endoplasmic reticulum membrane)|GO:0009055(electron carrier activity)|GO:0016020(membrane)|GO:0016491(oxidoreductase activity)|GO:0031965(nuclear membrane)|GO:0042572(retinol metabolic process)|GO:0051786(all-trans-retinol 13,14-reductase activity)|GO:0055114(oxidation-reduction process)
MED28	Homo sapiens mediator complex subunit 28 (MED28), mRNA [NM_025205]	2.9001	85.3824	12.5323	230.116	9.3817	77.1243	33.6049	105.541	1.65105	0.497886	80306	GO:0003779(actin binding)|GO:0005515(protein binding)|GO:0005634(nucleus)|GO:0005730(nucleolus)|GO:0005737(cytoplasm)|GO:0006355(regulation of transcription, DNA-dependent)|GO:0016020(membrane)
INTS9	Homo sapiens integrator complex subunit 9 (INTS9), transcript variant 1, mRNA [NM_018250]	127.8	127.335	14.6878	3.7124	3.9884	28.4668	89.941	12.0559	-2.89924	0.231355	55756	GO:0005515(protein binding)|GO:0005634(nucleus)|GO:0016180(snRNA processing)|GO:0032039(integrator complex)
KLK8	Homo sapiens kallikrein-related peptidase 8 (KLK8), transcript variant 2, mRNA [NM_144505]	12.1361	9.1855	7.8103	28.0904	27.4153	15.5816	9.71063	23.6958	1.28699	0.0478872	11202	GO:0004252(serine-type endopeptidase activity)|GO:0005515(protein binding)|GO:0005576(extracellular region)|GO:0005615(extracellular space)|GO:0005737(cytoplasm)|GO:0006508(proteolysis)|GO:0007613(memory)|GO:0008219(cell death)|GO:0008233(peptidase activity)|GO:0009611(response to wounding)|GO:0031642(negative regulation of myelination)|GO:0043616(keratinocyte proliferation)|GO:0048681(negative r…
C9orf119	Homo sapiens SWI5 recombination repair homolog (yeast) (SWI5), mRNA [NM_001040011]	12.3871	5.1444	307.13	9.2561	5.3398	236.298	108.221	83.6315	-0.371858	0.399311	375757	GO:0000724(double-strand break repair via homologous recombination)|GO:0005515(protein binding)|GO:0005634(nucleus)|GO:0006281(DNA repair)|GO:0032798(Swi5-Sfr1 complex)
CXorf50	Homo sapiens long intergenic non-protein coding RNA 246A (LINC00246A), non-coding RNA [NR_026595]	4.0955	3.7099	5.3171	15.6378	4.0108	4.1103	4.37417	7.91963	0.856425	0.471025	203429
LOC100131840	Homo sapiens cDNA FLJ32793 fis, clone TESTI2002415. [AK057355]	3.253	3.9691	3.2285	4.891	3.2682	3.1533	3.48353	3.77083	0.114332	0.720948	100131840
LMAN2	Homo sapiens lectin, mannose-binding 2 (LMAN2), mRNA [NM_006816]	3779.74	1477.16	1560.11	1544.34	4286.24	3491.2	2272.34	3107.26	0.451465	0.645245	10960	GO:0000139(Golgi membrane)|GO:0005529(sugar binding)|GO:0005783(endoplasmic reticulum)|GO:0005789(endoplasmic reticulum membrane)|GO:0005793(ER-Golgi intermediate compartment)|GO:0005794(Golgi apparatus)|GO:0015031(protein transport)|GO:0016020(membrane)|GO:0016021(integral to membrane)|GO:0033116(ER-Golgi intermediate compartment membrane)|GO:0046872(metal ion binding)
SAP30L	Homo sapiens SAP30-like (SAP30L), transcript variant 1, mRNA [NM_024632]	944.201	2.9412	72.8456	483.495	2.9208	111.172	339.996	199.196	-0.771328	0.472476	79685	GO:0003677(DNA binding)|GO:0005634(nucleus)|GO:0005730(nucleolus)|GO:0006355(regulation of transcription, DNA-dependent)|GO:0046872(metal ion binding)
ULK1	Homo sapiens unc-51-like kinase 1 (C. elegans) (ULK1), mRNA [NM_003565]	5.2502	105.1	53.9419	3.2634	5.1449	67.7231	54.7641	25.3771	-1.1097	0.495645	8408	GO:0000045(autophagic vacuole assembly)|GO:0000166(nucleotide binding)|GO:0004674(protein serine/threonine kinase activity)|GO:0005515(protein binding)|GO:0005524(ATP binding)|GO:0005624(membrane fraction)|GO:0005737(cytoplasm)|GO:0005776(autophagic vacuole)|GO:0005829(cytosol)|GO:0006468(protein phosphorylation)|GO:0007165(signal transduction)|GO:0007265(Ras protein signal transduction)|GO:00081…
EIF6	Homo sapiens eukaryotic translation initiation factor 6 (EIF6), transcript variant 2, mRNA [NM_181468]	1070.6	1606.76	1700.38	4491.19	5317.61	1214.68	1459.25	3674.49	1.33232	0.243239	3692	GO:0003743(translation initiation factor activity)|GO:0005634(nucleus)|GO:0005638(lamin filament)|GO:0005730(nucleolus)|GO:0005737(cytoplasm)|GO:0042254(ribosome biogenesis)|GO:0042256(mature ribosome assembly)|GO:0043022(ribosome binding)
AKT3	Homo sapiens v-akt murine thymoma viral oncogene homolog 3 (protein kinase B, gamma) (AKT3), transcript variant 1, mRNA [NM_005465]	58.1048	92.604	38.5259	16.2999	178.763	112.67	63.0782	102.578	0.701502	0.435115	10000	GO:0000166(nucleotide binding)|GO:0004672(protein kinase activity)|GO:0004674(protein serine/threonine kinase activity)|GO:0005515(protein binding)|GO:0005524(ATP binding)|GO:0005634(nucleus)|GO:0005730(nucleolus)|GO:0005737(cytoplasm)|GO:0005794(Golgi apparatus)|GO:0005886(plasma membrane)|GO:0006468(protein phosphorylation)|GO:0007165(signal transduction)
SERPINA12	Homo sapiens serpin peptidase inhibitor, clade A (alpha-1 antiproteinase, antitrypsin), member 12 (SERPINA12), mRNA [NM_173850]	3.6734	8.8288	3.6221	9.2095	3.7357	3.3646	5.37477	5.4366	0.0165026	0.985771	145264	GO:0004867(serine-type endopeptidase inhibitor activity)|GO:0005576(extracellular region)|GO:0010951(negative regulation of endopeptidase activity)|GO:0030162(regulation of proteolysis)|GO:0030414(peptidase inhibitor activity)
DCTN5	Homo sapiens dynactin 5 (p25) (DCTN5), transcript variant 1, mRNA [NM_032486]	52.5574	749.444	1082.45	973.813	359.312	930.176	628.152	754.434	0.264281	0.783863	84516	GO:0005737(cytoplasm)|GO:0005813(centrosome)|GO:0005856(cytoskeleton)|GO:0016740(transferase activity)
C10orf90	Homo sapiens chromosome 10 open reading frame 90 (C10orf90), mRNA [NM_001004298]	3.3475	65.7712	5.5776	3.721	3.4175	3.2426	24.8988	3.46037	-2.84708	0.404915	118611	GO:0005737(cytoplasm)|GO:0005813(centrosome)|GO:0015629(actin cytoskeleton)
RNF219	Homo sapiens ring finger protein 219 (RNF219), mRNA [NM_024546]	103.993	396.143	348.857	499.192	209.184	206.376	282.998	304.917	0.107628	0.917433	79596	GO:0008270(zinc ion binding)|GO:0046872(metal ion binding)
CLRN1	Homo sapiens clarin 1 (CLRN1), transcript variant 1, mRNA [NM_174878]	3.2761	3.3828	3.2228	3.4607	3.2995	3.1681	3.2939	3.30943	0.00678745	0.87175	7401	GO:0007605(sensory perception of sound)|GO:0016020(membrane)|GO:0016021(integral to membrane)|GO:0045494(photoreceptor cell maintenance)|GO:0050896(response to stimulus)|GO:0050953(sensory perception of light stimulus)|GO:0050957(equilibrioception)
ST3GAL3	Homo sapiens ST3 beta-galactoside alpha-2,3-sialyltransferase 3 (ST3GAL3), transcript variant 1, mRNA [NM_174963]	238.556	96.2888	140.22	39.7478	4.0206	81.4566	158.355	41.7417	-1.9236	0.109893	6487	GO:0005576(extracellular region)|GO:0005794(Golgi apparatus)|GO:0006486(protein glycosylation)|GO:0008118(N-acetyllactosaminide alpha-2,3-sialyltransferase activity)|GO:0016020(membrane)|GO:0016021(integral to membrane)|GO:0030173(integral to Golgi membrane)|GO:0032580(Golgi cisterna membrane)
CALHM1	Homo sapiens calcium homeostasis modulator 1 (CALHM1), mRNA [NM_001001412]	2.9745	3.0152	2.9335	3.1672	2.9582	2.9327	2.9744	3.01937	0.0216473	0.612428	255022	GO:0005216(ion channel activity)|GO:0005262(calcium channel activity)|GO:0005783(endoplasmic reticulum)|GO:0005789(endoplasmic reticulum membrane)|GO:0005886(plasma membrane)|GO:0006811(ion transport)|GO:0016021(integral to membrane)|GO:0042802(identical protein binding)
BNIPL	Homo sapiens BCL2/adenovirus E1B 19kD interacting protein like (BNIPL), transcript variant 1, mRNA [NM_138278]	3.2198	3.8229	7.6468	15.2132	12.097	4.6242	4.8965	10.6448	1.12033	0.330927	149428	GO:0005515(protein binding)|GO:0005634(nucleus)|GO:0005829(cytosol)|GO:0006915(apoptosis)|GO:0006917(induction of apoptosis)|GO:0008285(negative regulation of cell proliferation)|GO:0040009(regulation of growth rate)|GO:0042802(identical protein binding)
SPPL2A	Homo sapiens signal peptide peptidase-like 2A (SPPL2A), mRNA [NM_032802]	243.968	199.783	487.444	415.508	340.708	652.541	310.399	469.586	0.597268	0.00340929	84888	GO:0004190(aspartic-type endopeptidase activity)|GO:0006508(proteolysis)|GO:0008233(peptidase activity)|GO:0016020(membrane)|GO:0016021(integral to membrane)
UBR1	Homo sapiens ubiquitin protein ligase E3 component n-recognin 1 (UBR1), mRNA [NM_174916]	29.4243	3.1034	23.8317	2.9775	3.0609	22.3787	18.7865	9.47237	-0.987897	0.390921	197131	GO:0000151(ubiquitin ligase complex)|GO:0000502(proteasome complex)|GO:0004842(ubiquitin-protein ligase activity)|GO:0005737(cytoplasm)|GO:0005829(cytosol)|GO:0006511(ubiquitin-dependent protein catabolic process)|GO:0008270(zinc ion binding)|GO:0016874(ligase activity)|GO:0030163(protein catabolic process)|GO:0032007(negative regulation of TOR signaling cascade)|GO:0046872(metal ion binding)|GO:…
PYCARD	Homo sapiens PYD and CARD domain containing (PYCARD), transcript variant 1, mRNA [NM_013258]	56.2284	14.4074	1004.62	187.787	9.1448	30.2724	358.419	75.7347	-2.24262	0.502013	29108	GO:0002218(activation of innate immune response)|GO:0004197(cysteine-type endopeptidase activity)|GO:0005515(protein binding)|GO:0005622(intracellular)|GO:0005737(cytoplasm)|GO:0005829(cytosol)|GO:0006508(proteolysis)|GO:0006917(induction of apoptosis)|GO:0006919(activation of caspase activity)|GO:0007165(signal transduction)|GO:0008385(IkappaB kinase complex)|GO:0008656(caspase activator activit…
MYBBP1A	Homo sapiens MYB binding protein (P160) 1a (MYBBP1A), transcript variant 2, mRNA [NM_014520]	343.813	147.454	105.23	559.956	8.5525	7.956	198.832	192.155	-0.0492812	0.957902	10514	GO:0003677(DNA binding)|GO:0003887(DNA-directed DNA polymerase activity)|GO:0005488(binding)|GO:0005634(nucleus)|GO:0005730(nucleolus)|GO:0005737(cytoplasm)|GO:0006355(regulation of transcription, DNA-dependent)|GO:0006913(nucleocytoplasmic transport)|GO:0008134(transcription factor binding)|GO:0042149(cellular response to glucose starvation)|GO:0042564(NLS-dependent protein nuclear import comple…
MDP-1	Homo sapiens magnesium-dependent phosphatase 1 (MDP1), transcript variant 1, mRNA [NM_138476]	274.647	5.1643	32.5872	385.055	7.3129	45.6336	104.133	146	0.487548	0.347851	145553	GO:0004725(protein tyrosine phosphatase activity)|GO:0016787(hydrolase activity)|GO:0046872(metal ion binding)
KALRN	Homo sapiens kalirin, RhoGEF kinase (KALRN), transcript variant 2, mRNA [NM_003947]	3.3207	85.9836	5.9074	3.7045	3.4017	59.0831	31.7372	22.0631	-0.524541	0.829406	8997	GO:0000166(nucleotide binding)|GO:0004674(protein serine/threonine kinase activity)|GO:0005085(guanyl-nucleotide exchange factor activity)|GO:0005089(Rho guanyl-nucleotide exchange factor activity)|GO:0005524(ATP binding)|GO:0005622(intracellular)|GO:0005737(cytoplasm)|GO:0005829(cytosol)|GO:0006468(protein phosphorylation)|GO:0006915(apoptosis)|GO:0007165(signal transduction)|GO:0007264(small GT…
MYBL2	Homo sapiens v-myb myeloblastosis viral oncogene homolog (avian)-like 2 (MYBL2), mRNA [NM_002466]	34.4375	36.0581	51.4047	61.1095	60.0438	24.5065	40.6334	48.5533	0.256901	0.694047	4605	GO:0003677(DNA binding)|GO:0003700(sequence-specific DNA binding transcription factor activity)|GO:0005634(nucleus)|GO:0006355(regulation of transcription, DNA-dependent)
CARTPT	Homo sapiens CART prepropeptide (CARTPT), mRNA [NM_004291]	2.8436	64.7478	2.8279	2.8267	2.8339	2.8298	23.4731	2.83013	-3.05207	0.42251	9607	GO:0000186(activation of MAPKK activity)|GO:0001678(cellular glucose homeostasis)|GO:0003674(molecular_function)|GO:0005515(protein binding)|GO:0005576(extracellular region)|GO:0005615(extracellular space)|GO:0007165(signal transduction)|GO:0007186(G-protein coupled receptor protein signaling pathway)|GO:0007218(neuropeptide signaling pathway)|GO:0007267(cell-cell signaling)|GO:0007268(synaptic t…
MASP1	Homo sapiens mannan-binding lectin serine peptidase 1 (C4/C2 activating component of Ra-reactive factor) (MASP1), transcript variant 3, mRNA [NM_001031849]	69.6318	8.9319	169.97	3.6901	4.056	5.0904	82.8445	4.27883	-4.27512	0.233974	5648	GO:0001867(complement activation, lectin pathway)|GO:0003824(catalytic activity)|GO:0004252(serine-type endopeptidase activity)|GO:0005509(calcium ion binding)|GO:0005515(protein binding)|GO:0005576(extracellular region)|GO:0005615(extracellular space)|GO:0006508(proteolysis)|GO:0006956(complement activation)|GO:0008233(peptidase activity)|GO:0042803(protein homodimerization activity)|GO:0045087(…
DGCR6L	Homo sapiens DiGeorge syndrome critical region gene 6-like (DGCR6L), mRNA [NM_033257]	41.0796	21.0402	37.0907	54.2343	41.2359	36.8823	33.0702	44.1175	0.415821	0.206135	85359	GO:0005634(nucleus)
LAMA1	Homo sapiens laminin, alpha 1 (LAMA1), mRNA [NM_005559]	11.8821	91.0542	44.3244	181.063	115.015	39.0572	49.0869	111.712	1.18637	0.365493	284217	GO:0005102(receptor binding)|GO:0005201(extracellular matrix structural constituent)|GO:0005576(extracellular region)|GO:0005578(proteinaceous extracellular matrix)|GO:0005604(basement membrane)|GO:0005606(laminin-1 complex)|GO:0005608(laminin-3 complex)|GO:0005615(extracellular space)|GO:0007166(cell surface receptor linked signaling pathway)|GO:0007411(axon guidance)|GO:0030155(regulation of ce…
NLRP7	Homo sapiens NLR family, pyrin domain containing 7 (NLRP7), transcript variant 1, mRNA [NM_139176]	3.0507	3.1003	6.4538	3.2435	3.0289	2.9871	4.2016	3.0865	-0.444967	0.443845	199713	GO:0000166(nucleotide binding)|GO:0005524(ATP binding)
RRM1	Homo sapiens ribonucleotide reductase M1 (RRM1), mRNA [NM_001033]	64.6855	35.0985	188.803	82.0636	2.9147	5.2228	96.1955	30.067	-1.67779	0.388113	6240	GO:0004748(ribonucleoside-diphosphate reductase activity)|GO:0005524(ATP binding)|GO:0005654(nucleoplasm)|GO:0005737(cytoplasm)|GO:0005829(cytosol)|GO:0005971(ribonucleoside-diphosphate reductase complex)|GO:0006260(DNA replication)|GO:0009263(deoxyribonucleotide biosynthetic process)|GO:0015949(nucleobase, nucleoside and nucleotide interconversion)|GO:0016491(oxidoreductase activity)|GO:0017076(…
SAC3D1	Homo sapiens SAC3 domain containing 1 (SAC3D1), mRNA [NM_013299]	9.5466	201.333	45.4022	4.4424	22.3787	45.258	85.4274	24.0264	-1.83008	0.405959	29901	GO:0005515(protein binding)|GO:0005737(cytoplasm)|GO:0005815(microtubule organizing center)|GO:0005819(spindle)|GO:0005856(cytoskeleton)|GO:0007049(cell cycle)|GO:0007067(mitosis)|GO:0051301(cell division)
RPRD2	Homo sapiens regulation of nuclear pre-mRNA domain containing 2 (RPRD2), mRNA [NM_015203]	2.9914	77.3192	2.9628	2.9123	8.061	2.9167	27.7578	4.63	-2.58381	0.421607	23248
FBXO41	Homo sapiens F-box protein 41 (FBXO41), mRNA [NM_001080410]	157.201	14.3858	3.3718	3.3732	3.4501	3.2456	58.3194	3.3563	-4.11903	0.38269	150726	GO:0005622(intracellular)|GO:0008270(zinc ion binding)
C9orf116	Homo sapiens chromosome 9 open reading frame 116 (C9orf116), transcript variant 1, mRNA [NM_001048265]	12.7692	7.426	8.8594	67.9626	17.2908	250.935	9.68487	112.063	3.53243	0.286377	138162
CR619482	full-length cDNA clone CS0DI014YE21 of Placenta Cot 25-normalized of Homo sapiens (human) [CR590938]	2435.62	1223.71	1976.54	1399.07	1948.24	1671.3	1878.62	1672.87	-0.167349	0.726073
NECAP1	Homo sapiens NECAP endocytosis associated 1 (NECAP1), transcript variant 1, mRNA [NM_015509]	103.516	264.607	697.186	61.0399	29.4021	233.373	355.103	107.938	-1.71803	0.179526	25977	GO:0005886(plasma membrane)|GO:0006897(endocytosis)|GO:0015031(protein transport)|GO:0030665(clathrin coated vesicle membrane)|GO:0031410(cytoplasmic vesicle)
SP7	Homo sapiens Sp7 transcription factor (SP7), transcript variant 2, mRNA [NM_152860]	2.8595	2.8524	2.8403	2.9065	2.8522	3.2632	2.85073	3.0073	0.0771357	0.362681	121340	GO:0001649(osteoblast differentiation)|GO:0003677(DNA binding)|GO:0005622(intracellular)|GO:0005634(nucleus)|GO:0006355(regulation of transcription, DNA-dependent)|GO:0006357(regulation of transcription from RNA polymerase II promoter)|GO:0008270(zinc ion binding)|GO:0046872(metal ion binding)
CSRP2	Homo sapiens cysteine and glycine-rich protein 2 (CSRP2), mRNA [NM_001321]	344.909	27.9906	512.591	561.947	2328.45	1816.07	295.164	1568.82	2.41009	0.168465	1466	GO:0003674(molecular_function)|GO:0005634(nucleus)|GO:0007275(multicellular organismal development)|GO:0008270(zinc ion binding)|GO:0030154(cell differentiation)|GO:0045445(myoblast differentiation)|GO:0046872(metal ion binding)
ENST00000397861	chromosome 17 open reading frame 67 [Source:HGNC Symbol;Acc:27900] [ENST00000397861]	75.2345	19.2576	31.661	363.654	4.0257	8.3266	42.051	125.336	1.57558	0.502169	339210	GO:0005576(extracellular region)
CCDC74B	Homo sapiens coiled-coil domain containing 74B (CCDC74B), mRNA [NM_207310]	3.4769	32.2844	3.2968	282.479	3.4788	52.7851	13.0194	112.914	3.1165	0.392512	91409
UBE2DNL	Homo sapiens ubiquitin-conjugating enzyme E2D N-terminal like (pseudogene) (UBE2DNL), non-coding RNA [NR_024062]	18.0008	2.8457	8.4697	2.8274	8.9717	9.2395	9.77207	7.01287	-0.478659	0.708263	100131816	GO:0016881(acid-amino acid ligase activity)
ZMYM5	Homo sapiens zinc finger, MYM-type 5 (ZMYM5), transcript variant 1, mRNA [NM_001039650]	75.3313	78.9429	203.773	356.963	7.3144	8.3888	119.349	124.222	0.057733	0.975897	9205	GO:0005634(nucleus)|GO:0008270(zinc ion binding)|GO:0046872(metal ion binding)
CRYGB	Homo sapiens crystallin, gamma B (CRYGB), mRNA [NM_005210]	6.0914	5.5005	5.2521	3.41	6.5235	3.7926	5.61467	4.57537	-0.295313	0.440907	1419	GO:0001654(eye development)|GO:0002088(lens development in camera-type eye)|GO:0005212(structural constituent of eye lens)|GO:0005575(cellular_component)|GO:0005634(nucleus)|GO:0005737(cytoplasm)|GO:0007601(visual perception)|GO:0070309(lens fiber cell morphogenesis)
KIRREL2	Homo sapiens kin of IRRE like 2 (Drosophila) (KIRREL2), transcript variant 3, mRNA [NM_199180]	4.3195	3.1494	3.2038	17.0047	45.7763	3.0787	3.55757	21.9532	2.62547	0.283585	84063	GO:0005886(plasma membrane)|GO:0007155(cell adhesion)|GO:0016020(membrane)|GO:0016021(integral to membrane)
REL	Homo sapiens v-rel reticuloendotheliosis viral oncogene homolog (avian) (REL), mRNA [NM_002908]	17.2179	17.9457	153.275	3.3844	3.1995	274.91	62.8127	93.8314	0.579014	0.564283	5966	GO:0001816(cytokine production)|GO:0003677(DNA binding)|GO:0003700(sequence-specific DNA binding transcription factor activity)|GO:0005515(protein binding)|GO:0005634(nucleus)|GO:0006355(regulation of transcription, DNA-dependent)|GO:0043123(positive regulation of I-kappaB kinase/NF-kappaB cascade)|GO:0045084(positive regulation of interleukin-12 biosynthetic process)|GO:0045893(positive regulati…
NUDC	Homo sapiens nuclear distribution gene C homolog (A. nidulans) (NUDC), mRNA [NM_006600]	1977.33	4455.15	3564.34	1450.88	3757.03	1636.53	3332.28	2281.48	-0.546538	0.14021	10726	GO:0000087(M phase of mitotic cell cycle)|GO:0000236(mitotic prometaphase)|GO:0000278(mitotic cell cycle)|GO:0000910(cytokinesis)|GO:0005634(nucleus)|GO:0005654(nucleoplasm)|GO:0005737(cytoplasm)|GO:0005794(Golgi apparatus)|GO:0005829(cytosol)|GO:0005856(cytoskeleton)|GO:0005874(microtubule)|GO:0007097(nuclear migration)|GO:0007275(multicellular organismal development)|GO:0008283(cell proliferati…
NDUFS5	Homo sapiens NADH dehydrogenase (ubiquinone) Fe-S protein 5, 15kDa (NADH-coenzyme Q reductase) (NDUFS5), nuclear gene encoding mitochondrial protein, transcript variant 1, mRNA [NM_004552]	38.9905	870.204	736.962	825.287	1052.7	250.974	548.719	709.652	0.371045	0.704157	4725	GO:0005739(mitochondrion)|GO:0005743(mitochondrial inner membrane)|GO:0005747(mitochondrial respiratory chain complex I)|GO:0005758(mitochondrial intermembrane space)|GO:0006120(mitochondrial electron transport, NADH to ubiquinone)|GO:0006810(transport)|GO:0008137(NADH dehydrogenase (ubiquinone) activity)|GO:0016020(membrane)|GO:0022904(respiratory electron transport chain)|GO:0032981(mitochondri…
FLJ22795	Homo sapiens uncharacterized LOC388152 (LOC388152), non-coding RNA [NR_027001]	99.8964	23.2374	436.188	111.268	31.1823	14.1881	186.44	52.2127	-1.83624	0.449374	388152
TFCP2	Homo sapiens transcription factor CP2 (TFCP2), transcript variant 1, mRNA [NM_005653]	304.247	357.548	315.759	76.1267	70.3141	389.257	325.851	178.566	-0.867756	0.318066	7024	GO:0003677(DNA binding)|GO:0003700(sequence-specific DNA binding transcription factor activity)|GO:0005575(cellular_component)|GO:0005634(nucleus)|GO:0006357(regulation of transcription from RNA polymerase II promoter)
TCTE1	Homo sapiens t-complex-associated-testis-expressed 1 (TCTE1), mRNA [NM_182539]	69.0776	30.3743	38.5974	106.06	67.9355	53.7648	46.0164	75.9202	0.722335	0.0557146	202500
ACAT1	Homo sapiens acetyl-CoA acetyltransferase 1 (ACAT1), nuclear gene encoding mitochondrial protein, mRNA [NM_000019]	612.829	719.849	377.519	439.604	1366.28	621.261	570.066	809.049	0.505098	0.418836	38	GO:0001889(liver development)|GO:0003985(acetyl-CoA C-acetyltransferase activity)|GO:0005739(mitochondrion)|GO:0005743(mitochondrial inner membrane)|GO:0005759(mitochondrial matrix)|GO:0007420(brain development)|GO:0009083(branched chain family amino acid catabolic process)|GO:0009725(response to hormone stimulus)|GO:0014070(response to organic cyclic compound)|GO:0016747(transferase activity, tr…
WFDC3	Homo sapiens WAP four-disulfide core domain 3 (WFDC3), mRNA [NM_080614]	650.199	64.6332	44.5622	83.8582	87.4831	74.6431	253.132	81.9948	-1.62628	0.47777	140686	GO:0004867(serine-type endopeptidase inhibitor activity)|GO:0005576(extracellular region)|GO:0030414(peptidase inhibitor activity)
LOC100169752	Homo sapiens uncharacterized LOC100169752 (LOC100169752), non-coding RNA [NR_023362]	3.1991	3.1805	3.0834	3.1205	3.2349	3.1207	3.15433	3.1587	0.0019958	0.92629	100169752
FERMT3	Homo sapiens fermitin family member 3 (FERMT3), transcript variant URP2LF, mRNA [NM_178443]	49.6607	37.1748	45.5653	68.7043	190.083	24.996	44.1336	94.5945	1.09988	0.43778	83706	GO:0002102(podosome)|GO:0005178(integrin binding)|GO:0007155(cell adhesion)|GO:0007159(leukocyte cell-cell adhesion)|GO:0030054(cell junction)|GO:0033622(integrin activation)|GO:0033632(regulation of cell-cell adhesion mediated by integrin)|GO:0042995(cell projection)|GO:0070527(platelet aggregation)
POLR3F	Homo sapiens polymerase (RNA) III (DNA directed) polypeptide F, 39 kDa (POLR3F), mRNA [NM_006466]	88.9064	35.6175	125.148	402.168	28.9072	90.9144	83.224	173.997	1.06399	0.501194	10621	GO:0003677(DNA binding)|GO:0003899(DNA-directed RNA polymerase activity)|GO:0005515(protein binding)|GO:0005634(nucleus)|GO:0005654(nucleoplasm)|GO:0005666(DNA-directed RNA polymerase III complex)|GO:0006351(transcription, DNA-dependent)|GO:0006359(regulation of transcription from RNA polymerase III promoter)|GO:0006383(transcription from RNA polymerase III promoter)|GO:0006385(transcription elon…
LOC349196	Homo sapiens uncharacterized LOC349196 (LOC349196), non-coding RNA [NR_027000]	209.546	2.8723	2.8619	2.8387	2.8566	28.892	71.7599	11.5291	-2.6379	0.499265	349196
QTRT1	Homo sapiens queuine tRNA-ribosyltransferase 1 (QTRT1), mRNA [NM_031209]	164.21	554.219	569.106	3.2698	7.6458	146.914	429.178	52.61	-3.02817	0.0802536	81890	GO:0005634(nucleus)|GO:0005737(cytoplasm)|GO:0005739(mitochondrion)|GO:0005840(ribosome)|GO:0006400(tRNA modification)|GO:0008479(queuine tRNA-ribosyltransferase activity)|GO:0008616(queuosine biosynthetic process)|GO:0016757(transferase activity, transferring glycosyl groups)|GO:0046872(metal ion binding)
AOC3	Homo sapiens amine oxidase, copper containing 3 (vascular adhesion protein 1) (AOC3), mRNA [NM_003734]	359.521	287.449	172.172	132.184	612.298	165.581	273.047	303.354	0.151853	0.867625	8639	GO:0005261(cation channel activity)|GO:0005507(copper ion binding)|GO:0005509(calcium ion binding)|GO:0005886(plasma membrane)|GO:0006954(inflammatory response)|GO:0007155(cell adhesion)|GO:0008131(primary amine oxidase activity)|GO:0009308(amine metabolic process)|GO:0009986(cell surface)|GO:0016021(integral to membrane)|GO:0016491(oxidoreductase activity)|GO:0042803(protein homodimerization act…
LOC440419	Homo sapiens TBC1 domain family, member 3H pseudogene (LOC440419), non-coding RNA [NR_033892]	19.0456	3.2894	13.9723	14.6122	29.3795	28.991	12.1024	24.3276	1.00729	0.304127	440419
C1orf74	Homo sapiens chromosome 1 open reading frame 74 (C1orf74), mRNA [NM_152485]	3.4782	4.9421	61.0247	4.3506	3.5075	26.5483	23.1483	11.4688	-1.01319	0.41393	148304
CCDC89	Homo sapiens coiled-coil domain containing 89 (CCDC89), mRNA [NM_152723]	215.758	6.1901	6.353	6.1607	3.4336	7.0495	76.1003	5.54793	-3.77788	0.417029	220388	GO:0005634(nucleus)|GO:0005737(cytoplasm)
CIB4	Homo sapiens calcium and integrin binding family member 4 (CIB4), mRNA [NM_001029881]	3.6404	3.5167	3.4069	3.6055	3.6354	6.9193	3.52133	4.72007	0.422685	0.409242	130106	GO:0005509(calcium ion binding)
TMEM167B	Homo sapiens transmembrane protein 167B (TMEM167B), mRNA [NM_020141]	153.642	410.042	187.623	283.959	494.296	173.301	250.436	317.186	0.340886	0.258128	56900	GO:0000139(Golgi membrane)|GO:0005794(Golgi apparatus)|GO:0016020(membrane)|GO:0016021(integral to membrane)
MRPL37	Homo sapiens mitochondrial ribosomal protein L37 (MRPL37), nuclear gene encoding mitochondrial protein, mRNA [NM_016491]	1470.34	209.146	1781.36	3.1036	3.1112	118.827	1153.61	41.6806	-4.79064	0.135168	51253	GO:0003735(structural constituent of ribosome)|GO:0005739(mitochondrion)|GO:0005761(mitochondrial ribosome)|GO:0005840(ribosome)|GO:0006412(translation)
BTNL9	Homo sapiens butyrophilin-like 9 (BTNL9), mRNA [NM_152547]	14.1751	12.2611	6.3181	31.1168	12.1141	12.8059	10.9181	18.6789	0.77469	0.259061	153579	GO:0016020(membrane)|GO:0016021(integral to membrane)
C9orf71	Homo sapiens chromosome 9 open reading frame 71 (C9orf71), mRNA [NM_153237]	56.4005	3.305	15.4141	23.7728	27.3606	4.7935	25.0399	18.6423	-0.425647	0.735571	169693	GO:0016020(membrane)|GO:0016021(integral to membrane)
OSGIN2	Homo sapiens oxidative stress induced growth inhibitor family member 2 (OSGIN2), transcript variant 2, mRNA [NM_004337]	48.7158	11.1867	29.6626	9.6786	21.5155	124.576	29.855	51.9232	0.798405	0.629425	734	GO:0003674(molecular_function)|GO:0005575(cellular_component)|GO:0007126(meiosis)|GO:0007281(germ cell development)
PBX1	Homo sapiens pre-B-cell leukemia homeobox 1 (PBX1), transcript variant 1, mRNA [NM_002585]	3.6123	20.2587	4.1761	12.4466	5.2351	3.4662	9.34903	7.0493	-0.407337	0.771641	5087	GO:0001655(urogenital system development)|GO:0001658(branching involved in ureteric bud morphogenesis)|GO:0003677(DNA binding)|GO:0003700(sequence-specific DNA binding transcription factor activity)|GO:0005515(protein binding)|GO:0005634(nucleus)|GO:0005667(transcription factor complex)|GO:0005730(nucleolus)|GO:0005737(cytoplasm)|GO:0006355(regulation of transcription, DNA-dependent)|GO:0006694(s…
ZBED4	Homo sapiens zinc finger, BED-type containing 4 (ZBED4), mRNA [NM_014838]	221.918	111.619	59.2472	164.165	8.1829	22.4059	130.928	64.9179	-1.01209	0.0784315	9889	GO:0003677(DNA binding)|GO:0005634(nucleus)|GO:0005737(cytoplasm)|GO:0046872(metal ion binding)|GO:0046983(protein dimerization activity)
SEDLP	Homo sapiens trafficking protein particle complex 2 pseudogene 1 (TRAPPC2P1), non-coding RNA [NR_002166]	2489.37	156.588	198.532	64.4234	255.46	71.5064	948.163	130.463	-2.86149	0.417229	10597	GO:0005622(intracellular)|GO:0005634(nucleus)|GO:0005737(cytoplasm)|GO:0005783(endoplasmic reticulum)|GO:0005794(Golgi apparatus)|GO:0006351(transcription, DNA-dependent)|GO:0006888(ER to Golgi vesicle-mediated transport)|GO:0016192(vesicle-mediated transport)|GO:0048471(perinuclear region of cytoplasm)
HGSNAT	Homo sapiens heparan-alpha-glucosaminide N-acetyltransferase (HGSNAT), mRNA [NM_152419]	93.6039	87.9916	20.9635	109.031	3.3739	14.1356	67.5197	42.1803	-0.678737	0.491338	138050	GO:0005765(lysosomal membrane)|GO:0007041(lysosomal transport)|GO:0015019(heparan-alpha-glucosaminide N-acetyltransferase activity)|GO:0016020(membrane)|GO:0016021(integral to membrane)|GO:0016746(transferase activity, transferring acyl groups)|GO:0051259(protein oligomerization)
C11orf16	Homo sapiens chromosome 11 open reading frame 16 (C11orf16), mRNA [NM_020643]	3.0822	3.0576	3.0139	11.6915	9.9487	4.7589	3.05123	8.7997	1.52806	0.10821	56673
KIAA0329	Homo sapiens tectonin beta-propeller repeat containing 2 (TECPR2), transcript variant 1, mRNA [NM_014844]	3.7135	3.5579	12.9804	216.123	3.7137	82.449	6.7506	100.762	3.89979	0.271381	9895	GO:0005515(protein binding)
MRPS23	Homo sapiens mitochondrial ribosomal protein S23 (MRPS23), nuclear gene encoding mitochondrial protein, mRNA [NM_016070]	738.564	645.605	534.159	693.383	795.514	11.1627	639.443	500.02	-0.35483	0.557657	51649	GO:0003735(structural constituent of ribosome)|GO:0005739(mitochondrion)|GO:0005840(ribosome)|GO:0006412(translation)|GO:0031965(nuclear membrane)|GO:0045111(intermediate filament cytoskeleton)
C12orf10	Homo sapiens chromosome 12 open reading frame 10 (C12orf10), mRNA [NM_021640]	673.997	549.271	102.737	109.287	138.288	303.601	442.002	183.725	-1.2665	0.384446	60314	GO:0003674(molecular_function)|GO:0005575(cellular_component)|GO:0005634(nucleus)|GO:0005739(mitochondrion)|GO:0043473(pigmentation)
HMCN1	Homo sapiens hemicentin 1 (HMCN1), mRNA [NM_031935]	6.2844	71.6953	6.6399	12.7585	15.2934	3.1341	28.2065	10.3953	-1.44009	0.457636	83872	GO:0005509(calcium ion binding)|GO:0005576(extracellular region)|GO:0005604(basement membrane)|GO:0005938(cell cortex)|GO:0007601(visual perception)|GO:0030054(cell junction)|GO:0050896(response to stimulus)
BRCC3	Homo sapiens BRCA1/BRCA2-containing complex, subunit 3 (BRCC3), transcript variant 2, mRNA [NM_001018055]	977.531	2013.42	800.299	928.736	598.17	1116.84	1263.75	881.249	-0.520091	0.543422	79184	GO:0000151(ubiquitin ligase complex)|GO:0000152(nuclear ubiquitin ligase complex)|GO:0004221(ubiquitin thiolesterase activity)|GO:0004843(ubiquitin-specific protease activity)|GO:0005515(protein binding)|GO:0005634(nucleus)|GO:0006302(double-strand break repair)|GO:0006508(proteolysis)|GO:0008233(peptidase activity)|GO:0008237(metallopeptidase activity)|GO:0010165(response to X-ray)|GO:0010212(re…
C8orf30A	Homo sapiens family with sequence similarity 203, member A (FAM203A), mRNA [NM_016458]	172.793	31.3427	394.762	2.995	110.542	187.623	199.633	100.387	-0.991778	0.384544	51236	GO:0003674(molecular_function)|GO:0005488(binding)|GO:0005575(cellular_component)|GO:0008150(biological_process)
TMEM179B	Homo sapiens transmembrane protein 179B (TMEM179B), mRNA [NM_199337]	101.608	914.354	62.1093	8.2331	22.7761	380.895	359.357	137.301	-1.38807	0.595762	374395	GO:0016020(membrane)|GO:0016021(integral to membrane)
MUC4	Homo sapiens mucin 4, cell surface associated (MUC4), transcript variant 1, mRNA [NM_018406]	2632.25	135.105	3294.55	111.833	492.602	282.361	2020.63	295.599	-2.7731	0.242394	4585	GO:0005176(ErbB-2 class receptor binding)|GO:0005201(extracellular matrix structural constituent)|GO:0005576(extracellular region)|GO:0005578(proteinaceous extracellular matrix)|GO:0005886(plasma membrane)|GO:0005887(integral to plasma membrane)|GO:0007155(cell adhesion)|GO:0007160(cell-matrix adhesion)|GO:0008150(biological_process)|GO:0016020(membrane)|GO:0030197(extracellular matrix constituen…
UNQ6975	Homo sapiens putative uncharacterized protein UNQ6975/PRO21958 (UNQ6975), non-coding RNA [NR_033831]	3.2676	3.3672	3.2127	3.4237	3.2938	3.1644	3.2825	3.29397	0.00503094	0.889126	400952	GO:0005576(extracellular region)
ATIC	Homo sapiens 5-aminoimidazole-4-carboxamide ribonucleotide formyltransferase/IMP cyclohydrolase (ATIC), mRNA [NM_004044]	2965.45	1078.16	1906.14	6600.38	743.927	1578.37	1983.25	2974.22	0.584647	0.531667	471	GO:0003937(IMP cyclohydrolase activity)|GO:0004643(phosphoribosylaminoimidazolecarboxamide formyltransferase activity)|GO:0005739(mitochondrion)|GO:0005829(cytosol)|GO:0006139(nucleobase, nucleoside, nucleotide and nucleic acid metabolic process)|GO:0006144(purine base metabolic process)|GO:0006164(purine nucleotide biosynthetic process)|GO:0009168(purine ribonucleoside monophosphate biosynthetic…
RPL39	Homo sapiens ribosomal protein L39 (RPL39), mRNA [NM_001000]	3158.97	1353.3	3433.98	650.575	1961.27	4433.83	2648.75	2348.56	-0.173534	0.812155	6170	GO:0003723(RNA binding)|GO:0003735(structural constituent of ribosome)|GO:0005622(intracellular)|GO:0005829(cytosol)|GO:0005840(ribosome)|GO:0006412(translation)|GO:0006414(translational elongation)|GO:0006415(translational termination)|GO:0010467(gene expression)|GO:0016032(viral reproduction)|GO:0016070(RNA metabolic process)|GO:0016071(mRNA metabolic process)|GO:0019058(viral infectious cycle)…
C10orf93	Homo sapiens chromosome 10 open reading frame 93 (C10orf93), mRNA [NM_173572]	3.2522	3.3373	3.1941	3.3668	3.2841	3.1553	3.2612	3.26873	0.00332877	0.901278	255352
C11orf45	Homo sapiens chromosome 11 open reading frame 45 (C11orf45), mRNA [NM_145013]	3.0149	3.1259	3.1079	3.2872	3.0738	3.9158	3.0829	3.4256	0.152069	0.305067	219833	GO:0005576(extracellular region)
ADO	Homo sapiens 2-aminoethanethiol (cysteamine) dioxygenase (ADO), mRNA [NM_032804]	57.8499	53.0694	17.0142	487.628	169.367	96.2236	42.6445	251.073	2.55767	0.201708	84890	GO:0005739(mitochondrion)|GO:0016491(oxidoreductase activity)|GO:0046872(metal ion binding)|GO:0047800(cysteamine dioxygenase activity)
ZNF493	Homo sapiens zinc finger protein 493 (ZNF493), transcript variant 3, mRNA [NM_001076678]	9.7803	14.7124	35.5982	14.2814	6.9371	26.6403	20.0303	15.9529	-0.328362	0.44335	284443	GO:0003677(DNA binding)|GO:0005622(intracellular)|GO:0005634(nucleus)|GO:0006355(regulation of transcription, DNA-dependent)|GO:0008270(zinc ion binding)|GO:0046872(metal ion binding)
LOC644489	Unknown	3.0884	3.1537	3.1905	4.4025	3.128	3.0562	3.1442	3.5289	0.166526	0.495669
C6orf115	Homo sapiens chromosome 6 open reading frame 115 (C6orf115), mRNA [NM_021243]	7.7335	93.2727	305.774	15.9687	336.942	98.5642	135.594	150.492	0.150394	0.919354	58527
LEMD2	Homo sapiens LEM domain containing 2 (LEMD2), transcript variant 1, mRNA [NM_181336]	70.0442	56.8996	17.0576	24.4079	234.204	150.102	48.0005	136.238	1.50501	0.324707	221496	GO:0005634(nucleus)|GO:0005637(nuclear inner membrane)|GO:0005639(integral to nuclear inner membrane)|GO:0016020(membrane)|GO:0016021(integral to membrane)|GO:0031965(nuclear membrane)
THC2681673	Homo sapiens Skint-like, pseudogene (SKINTL), non-coding RNA [NR_026749]	4.5417	8.0257	18.0849	7.3172	5.5409	3.6518	10.2174	5.5033	-0.892664	0.45223	391037	GO:0016020(membrane)|GO:0016021(integral to membrane)
FAM162B	Homo sapiens family with sequence similarity 162, member B (FAM162B), mRNA [NM_001085480]	3.2186	3.7255	3.2115	4.8006	3.2441	3.5505	3.3852	3.86507	0.191252	0.507615	221303	GO:0016020(membrane)|GO:0016021(integral to membrane)
ADSSL1	Homo sapiens adenylosuccinate synthase like 1 (ADSSL1), transcript variant 1, mRNA [NM_199165]	80.8746	89.3496	429.457	156.927	129.237	91.9237	199.894	126.029	-0.665476	0.632667	122622	GO:0000166(nucleotide binding)|GO:0000287(magnesium ion binding)|GO:0002376(immune system process)|GO:0004019(adenylosuccinate synthase activity)|GO:0005525(GTP binding)|GO:0005737(cytoplasm)|GO:0005829(cytosol)|GO:0006144(purine base metabolic process)|GO:0006164(purine nucleotide biosynthetic process)|GO:0006167(AMP biosynthetic process)|GO:0009168(purine ribonucleoside monophosphate biosynthet…
CORO1C	Homo sapiens coronin, actin binding protein, 1C (CORO1C), transcript variant 1, mRNA [NM_014325]	3637.83	5404.7	4187.3	5900.09	4595.8	5304.31	4409.95	5266.73	0.256148	0.439893	23603	GO:0006909(phagocytosis)|GO:0007165(signal transduction)|GO:0015629(actin cytoskeleton)|GO:0030036(actin cytoskeleton organization)|GO:0051015(actin filament binding)
IMP5	Homo sapiens intramembrane protease 5 (IMP5), mRNA [NM_175882]	25.0904	14.0612	20.3651	43.5093	41.871	15.0131	19.8389	33.4645	0.754298	0.301417	162540	GO:0004190(aspartic-type endopeptidase activity)|GO:0006508(proteolysis)|GO:0008233(peptidase activity)|GO:0016020(membrane)|GO:0016021(integral to membrane)
RPS6KA5	Homo sapiens ribosomal protein S6 kinase, 90kDa, polypeptide 5 (RPS6KA5), transcript variant 1, mRNA [NM_004755]	13.3296	509.43	28.0464	14.6249	19.4751	7.5162	183.602	13.8721	-3.72633	0.400512	9252	GO:0000166(nucleotide binding)|GO:0000287(magnesium ion binding)|GO:0001818(negative regulation of cytokine production)|GO:0002224(toll-like receptor signaling pathway)|GO:0002755(MyD88-dependent toll-like receptor signaling pathway)|GO:0002756(MyD88-independent toll-like receptor signaling pathway)|GO:0004672(protein kinase activity)|GO:0004674(protein serine/threonine kinase activity)|GO:000552…
MAPRE1	Homo sapiens microtubule-associated protein, RP/EB family, member 1 (MAPRE1), mRNA [NM_012325]	276.556	257.019	507.309	404.594	1318.94	414.108	346.961	712.546	1.03821	0.410232	22919	GO:0000086(G2/M transition of mitotic cell cycle)|GO:0000087(M phase of mitotic cell cycle)|GO:0000236(mitotic prometaphase)|GO:0000278(mitotic cell cycle)|GO:0005515(protein binding)|GO:0005737(cytoplasm)|GO:0005794(Golgi apparatus)|GO:0005813(centrosome)|GO:0005819(spindle)|GO:0005829(cytosol)|GO:0005856(cytoskeleton)|GO:0005874(microtubule)|GO:0005881(cytoplasmic microtubule)|GO:0008022(protei…
NXPH3	Homo sapiens neurexophilin 3 (NXPH3), mRNA [NM_007225]	2.8813	2.9003	284.44	2.8366	9.1635	3.1411	96.7405	5.04707	-4.2606	0.435553	11248	GO:0003674(molecular_function)|GO:0005102(receptor binding)|GO:0005576(extracellular region)|GO:0007218(neuropeptide signaling pathway)
ATG10	Homo sapiens ATG10 autophagy related 10 homolog (S. cerevisiae) (ATG10), transcript variant 2, mRNA [NM_031482]	65.3211	22.2688	3.8227	3.5552	4.2995	3.4232	30.4709	3.7593	-3.01889	0.280782	83734	GO:0005622(intracellular)|GO:0005737(cytoplasm)|GO:0006497(protein lipidation)|GO:0006914(autophagy)|GO:0015031(protein transport)|GO:0016874(ligase activity)|GO:0019777(Atg12 ligase activity)|GO:0031401(positive regulation of protein modification process)|GO:0032446(protein modification by small protein conjugation)|GO:0034263(autophagy in response to ER overload)
APOBEC3A	Homo sapiens apolipoprotein B mRNA editing enzyme, catalytic polypeptide-like 3A (APOBEC3A), transcript variant 1, mRNA [NM_145699]	4.9606	8.5121	4.6086	8.2134	14.8729	4.7379	6.0271	9.27473	0.621842	0.212775	200315	GO:0004126(cytidine deaminase activity)|GO:0005634(nucleus)|GO:0005737(cytoplasm)|GO:0008270(zinc ion binding)|GO:0009972(cytidine deamination)|GO:0010529(negative regulation of transposition)|GO:0016787(hydrolase activity)|GO:0045071(negative regulation of viral genome replication)|GO:0045087(innate immune response)|GO:0046872(metal ion binding)|GO:0051607(defense response to virus)|GO:0070383(D…
SILV	Homo sapiens premelanosome protein (PMEL), transcript variant 3, mRNA [NM_006928]	3.1812	3.2515	3.1326	3.0733	3.1374	3.0346	3.18843	3.08177	-0.0490901	0.00192635	6490	GO:0005515(protein binding)|GO:0005576(extracellular region)|GO:0005768(endosome)|GO:0005783(endoplasmic reticulum)|GO:0005789(endoplasmic reticulum membrane)|GO:0005794(Golgi apparatus)|GO:0005886(plasma membrane)|GO:0016021(integral to membrane)|GO:0032438(melanosome organization)|GO:0032585(multivesicular body membrane)|GO:0042438(melanin biosynthetic process)|GO:0042470(melanosome)
NSF	Homo sapiens N-ethylmaleimide-sensitive factor (NSF), transcript variant 1, mRNA [NM_006178]	7.6641	66.8437	191.047	9.7637	3.6084	230.912	88.5184	81.4282	-0.120449	0.835781	4905	GO:0000166(nucleotide binding)|GO:0005515(protein binding)|GO:0005524(ATP binding)|GO:0005737(cytoplasm)|GO:0005795(Golgi stack)|GO:0005829(cytosol)|GO:0006813(potassium ion transport)|GO:0007268(synaptic transmission)|GO:0008022(protein C-terminus binding)|GO:0015031(protein transport)|GO:0016192(vesicle-mediated transport)|GO:0016787(hydrolase activity)|GO:0017137(Rab GTPase binding)|GO:0017157…
ICA1L	Homo sapiens islet cell autoantigen 1,69kDa-like (ICA1L), transcript variant 2, mRNA [NM_178231]	3.4631	3.6388	3.464	3.3283	3.4759	3.2355	3.52197	3.34657	-0.0736995	0.0241475	130026
FAM101B	Homo sapiens family with sequence similarity 101, member B (FAM101B), mRNA [NM_182705]	155.024	104.984	23.7757	289.137	143.811	183.157	94.5948	205.368	1.11838	0.0944923	359845
RRP9	Homo sapiens ribosomal RNA processing 9, small subunit (SSU) processome component, homolog (yeast) (RRP9), mRNA [NM_004704]	59.5059	3.4516	32.9321	343.523	3.5288	400.77	31.9632	249.274	2.96325	0.190075	9136	GO:0003723(RNA binding)|GO:0005634(nucleus)|GO:0005730(nucleolus)|GO:0005732(small nucleolar ribonucleoprotein complex)|GO:0006364(rRNA processing)|GO:0030532(small nuclear ribonucleoprotein complex)
CDRT15	Homo sapiens CMT1A duplicated region transcript 15 (CDRT15), mRNA [NM_001007530]	9.4775	14.6157	22.2115	8.0738	43.4208	7.4432	15.4349	19.6459	0.348035	0.77489	146822
GSTM4	Homo sapiens glutathione S-transferase mu 4 (GSTM4), transcript variant 2, mRNA [NM_147148]	2726.84	2062.35	4043.54	974.96	864.937	630.555	2944.24	823.484	-1.83808	0.0859966	2948	GO:0004364(glutathione transferase activity)|GO:0005737(cytoplasm)|GO:0005789(endoplasmic reticulum membrane)|GO:0006805(xenobiotic metabolic process)|GO:0008152(metabolic process)|GO:0016740(transferase activity)|GO:0018916(nitrobenzene metabolic process)|GO:0042178(xenobiotic catabolic process)
ZNF334	Homo sapiens zinc finger protein 334 (ZNF334), transcript variant 2, mRNA [NM_199441]	222.344	35.7892	5.4253	3.5384	5.7648	27.7922	87.8529	12.3651	-2.82881	0.411005	55713	GO:0003677(DNA binding)|GO:0005622(intracellular)|GO:0005634(nucleus)|GO:0006355(regulation of transcription, DNA-dependent)|GO:0008270(zinc ion binding)|GO:0046872(metal ion binding)
OR2T5	Homo sapiens olfactory receptor, family 2, subfamily T, member 5 (OR2T5), mRNA [NM_001004697]	33.2221	32.358	49.7225	142.509	42.6777	28.8189	38.4342	71.3352	0.892224	0.490036	401993	GO:0004871(signal transducer activity)|GO:0004872(receptor activity)|GO:0004930(G-protein coupled receptor activity)|GO:0004984(olfactory receptor activity)|GO:0005886(plasma membrane)|GO:0016021(integral to membrane)|GO:0050896(response to stimulus)
ZNF256	Homo sapiens zinc finger protein 256 (ZNF256), mRNA [NM_005773]	9.2548	50.0924	215.383	3.4024	4.8076	91.7416	91.5766	33.3172	-1.45871	0.234402	10172	GO:0003677(DNA binding)|GO:0003700(sequence-specific DNA binding transcription factor activity)|GO:0005515(protein binding)|GO:0005622(intracellular)|GO:0005634(nucleus)|GO:0006355(regulation of transcription, DNA-dependent)|GO:0007275(multicellular organismal development)|GO:0008270(zinc ion binding)|GO:0045892(negative regulation of transcription, DNA-dependent)|GO:0046872(metal ion binding)
TNFAIP8L3	Homo sapiens tumor necrosis factor, alpha-induced protein 8-like 3 (TNFAIP8L3), mRNA [NM_207381]	524.189	356.253	186.322	8.6082	458.28	94.6064	355.588	187.165	-0.925898	0.453222	388121
FEV	Homo sapiens FEV (ETS oncogene family) (FEV), mRNA [NM_017521]	9.4981	3.3459	7.7471	14.2545	3.222	5.9473	6.8637	7.80793	0.185954	0.678505	54738	GO:0003690(double-stranded DNA binding)|GO:0003700(sequence-specific DNA binding transcription factor activity)|GO:0003714(transcription corepressor activity)|GO:0005634(nucleus)|GO:0006355(regulation of transcription, DNA-dependent)|GO:0006366(transcription from RNA polymerase II promoter)|GO:0007275(multicellular organismal development)|GO:0007399(nervous system development)|GO:0030154(cell dif…
SPA17	Homo sapiens sperm autoantigenic protein 17 (SPA17), mRNA [NM_017425]	115.893	176.841	335.365	17.2209	844.599	6.2212	209.367	289.347	0.46677	0.815534	53340	GO:0001539(ciliary or flagellar motility)|GO:0005737(cytoplasm)|GO:0007165(signal transduction)|GO:0007283(spermatogenesis)|GO:0007338(single fertilization)|GO:0007339(binding of sperm to zona pellucida)|GO:0008603(cAMP-dependent protein kinase regulator activity)|GO:0016020(membrane)|GO:0019861(flagellum)|GO:0031514(motile cilium)|GO:0072372(primary cilium)
DET1	Homo sapiens de-etiolated homolog 1 (Arabidopsis) (DET1), transcript variant 1, mRNA [NM_017996]	3.2749	3.3426	42.6596	29.0594	3.2334	40.6147	16.4257	24.3025	0.56515	0.472544	55070	GO:0005634(nucleus)
LOC149478	Homo sapiens BTB (POZ) domain containing 19 (BTBD19), mRNA [NM_001136537]	32.1933	49.6369	27.276	103.845	67.0675	20.9986	36.3687	63.9704	0.814707	0.354024	149478
ZNF653	Homo sapiens zinc finger protein 653 (ZNF653), mRNA [NM_138783]	20.8943	3.5645	8.5885	23.8901	16.9016	8.2341	11.0158	16.3419	0.569009	0.325349	115950	GO:0003677(DNA binding)|GO:0005622(intracellular)|GO:0005634(nucleus)|GO:0006355(regulation of transcription, DNA-dependent)|GO:0008270(zinc ion binding)|GO:0046872(metal ion binding)
POU6F2	Homo sapiens POU class 6 homeobox 2 (POU6F2), transcript variant 1, mRNA [NM_007252]	7.3356	3.0229	7.0161	3.0701	39.2638	8.3708	5.79153	16.9016	1.54514	0.473024	11281	GO:0003700(sequence-specific DNA binding transcription factor activity)|GO:0005634(nucleus)|GO:0006355(regulation of transcription, DNA-dependent)|GO:0006366(transcription from RNA polymerase II promoter)|GO:0007402(ganglion mother cell fate determination)|GO:0007417(central nervous system development)|GO:0007601(visual perception)|GO:0043565(sequence-specific DNA binding)
FLJ21865	Homo sapiens endo-beta-N-acetylglucosaminidase (ENGASE), mRNA [NM_001042573]	76.0208	3.1494	18.9806	23.8206	34.0982	39.8396	32.7169	32.5861	-0.00577935	0.996469	64772	GO:0005622(intracellular)|GO:0005737(cytoplasm)|GO:0005829(cytosol)|GO:0008152(metabolic process)|GO:0016798(hydrolase activity, acting on glycosyl bonds)|GO:0033925(mannosyl-glycoprotein endo-beta-N-acetylglucosaminidase activity)
FHL2	Homo sapiens four and a half LIM domains 2 (FHL2), transcript variant 5, mRNA [NM_001039492]	82.1548	151.988	157.878	343.592	111.234	182.96	130.674	212.596	0.702143	0.466129	2274	GO:0000122(negative regulation of transcription from RNA polymerase II promoter)|GO:0001649(osteoblast differentiation)|GO:0003713(transcription coactivator activity)|GO:0005515(protein binding)|GO:0005634(nucleus)|GO:0005654(nucleoplasm)|GO:0005737(cytoplasm)|GO:0005925(focal adhesion)|GO:0008134(transcription factor binding)|GO:0008270(zinc ion binding)|GO:0009725(response to hormone stimulus)|…
ENO2	Homo sapiens enolase 2 (gamma, neuronal) (ENO2), mRNA [NM_001975]	22.4553	70.3032	41.0296	84.5437	378.325	74.3447	44.596	179.071	2.00555	0.262868	2026	GO:0000015(phosphopyruvate hydratase complex)|GO:0000287(magnesium ion binding)|GO:0001917(photoreceptor inner segment)|GO:0004634(phosphopyruvate hydratase activity)|GO:0005622(intracellular)|GO:0005625(soluble fraction)|GO:0005626(insoluble fraction)|GO:0005737(cytoplasm)|GO:0005829(cytosol)|GO:0005886(plasma membrane)|GO:0005975(carbohydrate metabolic process)|GO:0006006(glucose metabolic proc…
CCK	Homo sapiens cholecystokinin (CCK), transcript variant 1, mRNA [NM_000729]	4.4019	4.0517	3.6769	3.6068	21.6556	18.8097	4.0435	14.6907	1.86123	0.20606	885	GO:0001662(behavioral fear response)|GO:0001764(neuron migration)|GO:0001836(release of cytochrome c from mitochondria)|GO:0005179(hormone activity)|GO:0005184(neuropeptide hormone activity)|GO:0005576(extracellular region)|GO:0005615(extracellular space)|GO:0006919(activation of caspase activity)|GO:0007165(signal transduction)|GO:0007205(activation of protein kinase C activity by G-protein coup…
RP11-544M22.4	Homo sapiens thiosulfate sulfurtransferase (rhodanese)-like domain containing 1 (TSTD1), transcript variant 1, mRNA [NM_001113207]	3.0736	3.0534	3.0107	3.0375	3.0795	69.1037	3.0459	25.0736	3.04123	0.422737	100131187	GO:0005737(cytoplasm)|GO:0005739(mitochondrion)|GO:0048471(perinuclear region of cytoplasm)
SYNPR	Homo sapiens synaptoporin (SYNPR), transcript variant 2, mRNA [NM_144642]	3.2089	3.2407	35.2182	3.2022	3.2857	5.6408	13.8893	4.0429	-1.78051	0.423398	132204	GO:0005215(transporter activity)|GO:0016020(membrane)|GO:0016021(integral to membrane)|GO:0019717(synaptosome)|GO:0030054(cell junction)|GO:0030672(synaptic vesicle membrane)|GO:0031410(cytoplasmic vesicle)|GO:0045202(synapse)
LOC100132167	Homo sapiens similar to hCG1993567, mRNA (cDNA clone MGC:13162 IMAGE:3010103), complete cds. [BC006438]	539.532	15.3626	33.8061	63.2052	46.8159	155.32	196.234	88.4469	-1.14969	0.620997	100132167
SPTB	Homo sapiens spectrin, beta, erythrocytic (SPTB), transcript variant 1, mRNA [NM_001024858]	48.4487	18.3752	13.3747	70.0881	20.5233	32.255	26.7329	40.9555	0.615441	0.144594	6710	GO:0003779(actin binding)|GO:0005200(structural constituent of cytoskeleton)|GO:0005515(protein binding)|GO:0005737(cytoplasm)|GO:0005829(cytosol)|GO:0005938(cell cortex)|GO:0007411(axon guidance)|GO:0008091(spectrin)|GO:0009986(cell surface)|GO:0014731(spectrin-associated cytoskeleton)|GO:0015629(actin cytoskeleton)|GO:0031235(intrinsic to internal side of plasma membrane)|GO:0043234(protein com…
RNF212	Homo sapiens ring finger protein 212 (RNF212), transcript variant 2, mRNA [NM_194439]	2.841	2.8354	2.8303	8.7455	2.8356	2.8362	2.83557	4.80577	0.76113	0.422054	285498	GO:0008270(zinc ion binding)|GO:0046872(metal ion binding)
PM20D2	Homo sapiens peptidase M20 domain containing 2 (PM20D2), mRNA [NM_001010853]	62.9977	17.196	4.8953	602.528	25.2318	15.7592	28.363	214.506	2.91894	0.402613	135293	GO:0008152(metabolic process)|GO:0016787(hydrolase activity)
ZNF23	Homo sapiens zinc finger protein 23 (KOX 16) (ZNF23), mRNA [NM_145911]	354.221	607.962	814.494	605.288	888.492	890.365	592.226	794.715	0.42429	0.0867612	7571	GO:0003676(nucleic acid binding)|GO:0003677(DNA binding)|GO:0005622(intracellular)|GO:0005634(nucleus)|GO:0006355(regulation of transcription, DNA-dependent)|GO:0008270(zinc ion binding)|GO:0046872(metal ion binding)
LOC728516	zinc finger protein 385D [Source:HGNC Symbol;Acc:26191] [ENST00000494108]	5.0581	9.0523	7.4534	8.53	222.17	3.7847	7.18793	78.1614	3.44281	0.423345	79750	GO:0003676(nucleic acid binding)|GO:0005622(intracellular)|GO:0005634(nucleus)|GO:0008270(zinc ion binding)|GO:0046872(metal ion binding)
TCTEX1D1	Homo sapiens Tctex1 domain containing 1 (TCTEX1D1), mRNA [NM_152665]	118.319	2.8641	6.0545	2.9171	2.8646	238.976	42.4126	81.586	0.943828	0.73898	200132
SLC5A5	Homo sapiens solute carrier family 5 (sodium iodide symporter), member 5 (SLC5A5), mRNA [NM_000453]	32.6999	24.5113	21.3954	22.8802	28.3521	23.6718	26.2022	24.968	-0.0696058	0.801833	6528	GO:0005215(transporter activity)|GO:0005634(nucleus)|GO:0005886(plasma membrane)|GO:0006810(transport)|GO:0006811(ion transport)|GO:0006814(sodium ion transport)|GO:0008507(sodium:iodide symporter activity)|GO:0015111(iodide transmembrane transporter activity)|GO:0015293(symporter activity)|GO:0015705(iodide transport)|GO:0016021(integral to membrane)|GO:0034641(cellular nitrogen compound metabol…
FGL1	Homo sapiens fibrinogen-like 1 (FGL1), transcript variant 4, mRNA [NM_201553]	64.4825	21.2264	12.4301	144.622	33.9644	12.3299	32.713	63.6387	0.96004	0.33989	2267	GO:0005102(receptor binding)|GO:0005576(extracellular region)|GO:0005577(fibrinogen complex)|GO:0007165(signal transduction)|GO:0035634(response to stilbenoid)
UPP2	Homo sapiens uridine phosphorylase 2 (UPP2), transcript variant 1, mRNA [NM_173355]	2.9042	2.9203	2.8862	2.8506	2.8968	4.2419	2.90357	3.32977	0.197595	0.455991	151531	GO:0004850(uridine phosphorylase activity)|GO:0005737(cytoplasm)|GO:0005829(cytosol)|GO:0006206(pyrimidine base metabolic process)|GO:0009116(nucleoside metabolic process)|GO:0009166(nucleotide catabolic process)|GO:0043097(pyrimidine nucleoside salvage)|GO:0045098(type III intermediate filament)|GO:0046108(uridine metabolic process)|GO:0046135(pyrimidine nucleoside catabolic process)|GO:0055086(…
MANBAL	Homo sapiens mannosidase, beta A, lysosomal-like (MANBAL), transcript variant 1, mRNA [NM_022077]	538.571	2072.26	1349.87	855.639	2175.94	1067.24	1320.23	1366.27	0.0494549	0.817606	63905	GO:0016020(membrane)|GO:0016021(integral to membrane)
SYNJ2BP	Homo sapiens synaptojanin 2 binding protein (SYNJ2BP), mRNA [NM_018373]	182.59	85.9955	95.5007	459.023	22.1433	100.085	121.362	193.75	0.674882	0.55813	55333	GO:0005739(mitochondrion)|GO:0005741(mitochondrial outer membrane)|GO:0008022(protein C-terminus binding)|GO:0016020(membrane)|GO:0016021(integral to membrane)|GO:0031307(integral to mitochondrial outer membrane)|GO:0048312(intracellular distribution of mitochondria)
LGALS4	Homo sapiens lectin, galactoside-binding, soluble, 4 (LGALS4), mRNA [NM_006149]	5.7705	5.3845	4.9399	3.6068	72.5135	3.6458	5.36497	26.5887	2.30917	0.452775	3960	GO:0005529(sugar binding)|GO:0005829(cytosol)|GO:0005886(plasma membrane)|GO:0007155(cell adhesion)
TFPI	Homo sapiens tissue factor pathway inhibitor (lipoprotein-associated coagulation inhibitor) (TFPI), transcript variant 2, mRNA [NM_001032281]	4.3655	100.196	3.6013	3.6284	4.1394	50.5942	36.0543	19.454	-0.890105	0.731129	7035	GO:0004866(endopeptidase inhibitor activity)|GO:0004867(serine-type endopeptidase inhibitor activity)|GO:0005576(extracellular region)|GO:0005615(extracellular space)|GO:0005886(plasma membrane)|GO:0007596(blood coagulation)|GO:0007598(blood coagulation, extrinsic pathway)|GO:0010951(negative regulation of endopeptidase activity)
SOHLH1	Homo sapiens spermatogenesis and oogenesis specific basic helix-loop-helix 1 (SOHLH1), transcript variant 2, mRNA [NM_001012415]	26.9092	20.3935	19.2628	23.2771	30.1203	25.7893	22.1885	26.3956	0.250483	0.405819	402381	GO:0003677(DNA binding)|GO:0005634(nucleus)|GO:0005737(cytoplasm)|GO:0006355(regulation of transcription, DNA-dependent)|GO:0007275(multicellular organismal development)|GO:0007283(spermatogenesis)|GO:0030154(cell differentiation)|GO:0048477(oogenesis)
BLMH	Homo sapiens bleomycin hydrolase (BLMH), mRNA [NM_000386]	1249.7	2967.38	1920.25	1941.22	1828.39	1604.09	2045.78	1791.23	-0.191696	0.678063	642	GO:0000209(protein polyubiquitination)|GO:0002474(antigen processing and presentation of peptide antigen via MHC class I)|GO:0004177(aminopeptidase activity)|GO:0004180(carboxypeptidase activity)|GO:0004197(cysteine-type endopeptidase activity)|GO:0005515(protein binding)|GO:0005625(soluble fraction)|GO:0005634(nucleus)|GO:0005737(cytoplasm)|GO:0005829(cytosol)|GO:0006508(proteolysis)|GO:0008233(…
ENST00000311208	keratin 17 pseudogene 1 [Source:HGNC Symbol;Acc:6428] [ENST00000399211]	3.2051	14.9579	15.0764	13.6318	91.7805	7.3931	11.0798	37.6018	1.76287	0.410353
NRP1	Homo sapiens neuropilin 1 (NRP1), transcript variant 1, mRNA [NM_003873]	1131.17	2038.88	1447.58	300.95	136.006	1879.42	1539.21	772.125	-0.995282	0.373449	8829	GO:0001569(patterning of blood vessels)|GO:0001938(positive regulation of endothelial cell proliferation)|GO:0002116(semaphorin receptor complex)|GO:0004872(receptor activity)|GO:0005021(vascular endothelial growth factor receptor activity)|GO:0005576(extracellular region)|GO:0005829(cytosol)|GO:0005883(neurofilament)|GO:0005886(plasma membrane)|GO:0007155(cell adhesion)|GO:0007165(signal transdu…
CHD2	Homo sapiens chromodomain helicase DNA binding protein 2 (CHD2), transcript variant 1, mRNA [NM_001271]	148.135	463.063	474.745	179.067	725.695	837.353	361.981	580.705	0.681891	0.155871	1106	GO:0000166(nucleotide binding)|GO:0003677(DNA binding)|GO:0004003(ATP-dependent DNA helicase activity)|GO:0004386(helicase activity)|GO:0005524(ATP binding)|GO:0005634(nucleus)|GO:0006357(regulation of transcription from RNA polymerase II promoter)|GO:0016787(hydrolase activity)
FAM166B	Homo sapiens family with sequence similarity 166, member B (FAM166B), transcript variant 1, mRNA [NM_001164310]	10.0061	17.8605	10.7344	2.8815	20.9122	5.9344	12.867	9.90937	-0.376811	0.438085	730112
WIF1	Homo sapiens WNT inhibitory factor 1 (WIF1), mRNA [NM_007191]	5.2752	8.0943	13.1222	13.4577	10.1269	9.1958	8.83057	10.9268	0.307293	0.609619	11197	GO:0004713(protein tyrosine kinase activity)|GO:0005576(extracellular region)|GO:0007165(signal transduction)|GO:0007275(multicellular organismal development)|GO:0016055(Wnt receptor signaling pathway)|GO:0045600(positive regulation of fat cell differentiation)
ABCF1	Homo sapiens ATP-binding cassette, sub-family F (GCN20), member 1 (ABCF1), transcript variant 1, mRNA [NM_001025091]	88.6709	510.711	380.718	634.697	247.929	215.625	326.7	366.083	0.164205	0.891389	23	GO:0000166(nucleotide binding)|GO:0005515(protein binding)|GO:0005524(ATP binding)|GO:0005634(nucleus)|GO:0005635(nuclear envelope)|GO:0005654(nucleoplasm)|GO:0005737(cytoplasm)|GO:0005840(ribosome)|GO:0006412(translation)|GO:0006413(translational initiation)|GO:0006954(inflammatory response)|GO:0008135(translation factor activity, nucleic acid binding)|GO:0008494(translation activator activity)|…
MGC70863	Homo sapiens ribosomal protein L23a pseudogene (FLJ43681), non-coding RNA [NR_029406]	3594.53	2805.02	2926.91	2003.06	2742.3	2711.93	3108.82	2485.76	-0.322679	0.328521	388574
ACOT12	Homo sapiens acyl-CoA thioesterase 12 (ACOT12), mRNA [NM_130767]	3.8992	3.6567	3.4677	3.6563	12.1638	3.3879	3.67453	6.40267	0.801112	0.444801	134526	GO:0003986(acetyl-CoA hydrolase activity)|GO:0004091(carboxylesterase activity)|GO:0005524(ATP binding)|GO:0005737(cytoplasm)|GO:0005829(cytosol)|GO:0006084(acetyl-CoA metabolic process)|GO:0006629(lipid metabolic process)|GO:0006631(fatty acid metabolic process)|GO:0006637(acyl-CoA metabolic process)|GO:0016787(hydrolase activity)
SLC12A3	Homo sapiens solute carrier family 12 (sodium/chloride transporters), member 3 (SLC12A3), transcript variant 1, mRNA [NM_000339]	15.6257	9.3576	11.1265	20.2273	30.78	15.7915	12.0366	22.2663	0.887432	0.20908	6559	GO:0005215(transporter activity)|GO:0005624(membrane fraction)|GO:0005829(cytosol)|GO:0005886(plasma membrane)|GO:0005887(integral to plasma membrane)|GO:0006810(transport)|GO:0006811(ion transport)|GO:0006814(sodium ion transport)|GO:0006821(chloride transport)|GO:0015081(sodium ion transmembrane transporter activity)|GO:0015293(symporter activity)|GO:0015378(sodium:chloride symporter activity)|…
OR4K1	Homo sapiens olfactory receptor, family 4, subfamily K, member 1 (OR4K1), mRNA [NM_001004063]	3.5335	8.9217	3.8672	11.2398	4.5296	3.4223	5.4408	6.39723	0.233629	0.813472	79544	GO:0004871(signal transducer activity)|GO:0004872(receptor activity)|GO:0004930(G-protein coupled receptor activity)|GO:0004984(olfactory receptor activity)|GO:0005886(plasma membrane)|GO:0016021(integral to membrane)|GO:0050896(response to stimulus)
TRIM39	Homo sapiens tripartite motif containing 39 (TRIM39), transcript variant 1, mRNA [NM_021253]	14.6627	9.9678	9.0857	580.242	6.3524	3.6789	11.2387	196.758	4.12987	0.431897	56658	GO:0003674(molecular_function)|GO:0005515(protein binding)|GO:0005575(cellular_component)|GO:0005622(intracellular)|GO:0005737(cytoplasm)|GO:0005739(mitochondrion)|GO:0005829(cytosol)|GO:0006915(apoptosis)|GO:0008150(biological_process)|GO:0008270(zinc ion binding)|GO:0042802(identical protein binding)|GO:0046872(metal ion binding)
IPO7	Homo sapiens importin 7 (IPO7), mRNA [NM_006391]	2082.29	1725.66	1467.54	1125.01	2643.23	877.938	1758.49	1548.73	-0.183258	0.749634	10527	GO:0005083(small GTPase regulator activity)|GO:0005215(transporter activity)|GO:0005515(protein binding)|GO:0005625(soluble fraction)|GO:0005634(nucleus)|GO:0005643(nuclear pore)|GO:0005737(cytoplasm)|GO:0005794(Golgi apparatus)|GO:0006606(protein import into nucleus)|GO:0006810(transport)|GO:0006886(intracellular protein transport)|GO:0007165(signal transduction)|GO:0008536(Ran GTPase binding)|G…
SGK493	Homo sapiens protein kinase domain containing, cytoplasmic homolog (mouse) (PKDCC), mRNA [NM_138370]	255.46	35.3631	178.352	62.6281	46.9805	721.369	156.392	276.993	0.824684	0.637573	91461	GO:0000166(nucleotide binding)|GO:0001503(ossification)|GO:0004672(protein kinase activity)|GO:0005524(ATP binding)|GO:0005794(Golgi apparatus)|GO:0006468(protein phosphorylation)|GO:0007275(multicellular organismal development)|GO:0015031(protein transport)|GO:0030154(cell differentiation)|GO:0030501(positive regulation of bone mineralization)|GO:0032332(positive regulation of chondrocyte differ…
ZBTB33	Homo sapiens zinc finger and BTB domain containing 33 (ZBTB33), transcript variant 2, mRNA [NM_006777]	41.7706	73.2882	75.4855	3.2908	17.5613	175.397	63.5148	65.4165	0.0425625	0.97271	10009	GO:0003677(DNA binding)|GO:0005634(nucleus)|GO:0005730(nucleolus)|GO:0005737(cytoplasm)|GO:0005886(plasma membrane)|GO:0006355(regulation of transcription, DNA-dependent)|GO:0008270(zinc ion binding)|GO:0016055(Wnt receptor signaling pathway)|GO:0035556(intracellular signal transduction)|GO:0046872(metal ion binding)
ZNF780A	Homo sapiens zinc finger protein 780A (ZNF780A), transcript variant 2, mRNA [NM_001010880]	8.8886	6.9316	7.7137	38.8974	10.4365	18.9615	7.84463	22.7651	1.53705	0.198381	284323	GO:0003677(DNA binding)|GO:0005622(intracellular)|GO:0005634(nucleus)|GO:0006355(regulation of transcription, DNA-dependent)|GO:0008270(zinc ion binding)|GO:0046872(metal ion binding)
AP3B1	Homo sapiens adaptor-related protein complex 3, beta 1 subunit (AP3B1), mRNA [NM_003664]	501.721	943.373	432.407	892.439	789.969	240.483	625.834	640.964	0.0344635	0.943222	8546	GO:0005488(binding)|GO:0005794(Golgi apparatus)|GO:0006622(protein targeting to lysosome)|GO:0006886(intracellular protein transport)|GO:0006897(endocytosis)|GO:0007596(blood coagulation)|GO:0008565(protein transporter activity)|GO:0016020(membrane)|GO:0019882(antigen processing and presentation)|GO:0019903(protein phosphatase binding)|GO:0030117(membrane coat)|GO:0030665(clathrin coated vesicle …
LDLRAD1	Homo sapiens low density lipoprotein receptor class A domain containing 1 (LDLRAD1), mRNA [NM_001010978]	11.1753	7.7685	14.1453	17.0319	27.0286	13.0192	11.0297	19.0266	0.786622	0.313027	388633	GO:0004872(receptor activity)|GO:0016020(membrane)|GO:0016021(integral to membrane)
VENTX	Homo sapiens VENT homeobox (VENTX), mRNA [NM_014468]	2.8492	7.3256	8.2902	56.4846	3.3396	6.8055	6.155	22.2099	1.85137	0.483161	27287	GO:0003700(sequence-specific DNA binding transcription factor activity)|GO:0005634(nucleus)|GO:0007275(multicellular organismal development)|GO:0043565(sequence-specific DNA binding)
FDPS	Homo sapiens farnesyl diphosphate synthase (FDPS), transcript variant 1, mRNA [NM_002004]	30020.2	26925.6	20005.4	18681.7	22417.2	20848.4	25650.4	20649.1	-0.312903	0.291758	2224	GO:0004161(dimethylallyltranstransferase activity)|GO:0004337(geranyltranstransferase activity)|GO:0005634(nucleus)|GO:0005730(nucleolus)|GO:0005737(cytoplasm)|GO:0005739(mitochondrion)|GO:0005829(cytosol)|GO:0006695(cholesterol biosynthetic process)|GO:0008299(isoprenoid biosynthetic process)|GO:0016740(transferase activity)|GO:0044419(interspecies interaction between organisms)|GO:0046872(metal…
KLB	Homo sapiens klotho beta (KLB), mRNA [NM_175737]	3.4746	4.38	8.5984	13.0302	11.9652	3.7901	5.48433	9.59517	0.806992	0.457036	152831	GO:0003824(catalytic activity)|GO:0004553(hydrolase activity, hydrolyzing O-glycosyl compounds)|GO:0005886(plasma membrane)|GO:0005975(carbohydrate metabolic process)|GO:0008286(insulin receptor signaling pathway)|GO:0008543(fibroblast growth factor receptor signaling pathway)|GO:0016021(integral to membrane)|GO:0017134(fibroblast growth factor binding)|GO:0043169(cation binding)
FLJ40536	Homo sapiens cDNA FLJ40536 fis, clone TESTI2047930. [AK097855]	2.9577	2.9438	23.7264	2.9809	2.9468	2.9195	9.87597	2.94907	-1.74366	0.423377	399819
PARS2	Homo sapiens prolyl-tRNA synthetase 2, mitochondrial (putative) (PARS2), nuclear gene encoding mitochondrial protein, mRNA [NM_152268]	992.359	409.426	39.1249	89.7468	84.3228	23.4137	480.303	65.8278	-2.86718	0.251809	25973	GO:0000166(nucleotide binding)|GO:0004827(proline-tRNA ligase activity)|GO:0005524(ATP binding)|GO:0005737(cytoplasm)|GO:0005739(mitochondrion)|GO:0005759(mitochondrial matrix)|GO:0006418(tRNA aminoacylation for protein translation)|GO:0006433(prolyl-tRNA aminoacylation)|GO:0010467(gene expression)|GO:0016874(ligase activity)
SPTBN4	Homo sapiens spectrin, beta, non-erythrocytic 4 (SPTBN4), transcript variant sigma5, mRNA [NM_025213]	3.8909	3.5899	3.4605	12.3415	3.6592	3.3348	3.6471	6.44517	0.821468	0.426586	57731	GO:0003779(actin binding)|GO:0005200(structural constituent of cytoskeleton)|GO:0005515(protein binding)|GO:0005737(cytoplasm)|GO:0005829(cytosol)|GO:0005856(cytoskeleton)|GO:0005938(cell cortex)|GO:0007016(cytoskeletal anchoring at plasma membrane)|GO:0007411(axon guidance)|GO:0008091(spectrin)|GO:0016192(vesicle-mediated transport)|GO:0016363(nuclear matrix)|GO:0016605(PML body)|GO:0030506(anky…
ZNF667	Homo sapiens zinc finger protein 667 (ZNF667), transcript variant 1, mRNA [NM_022103]	109.793	157.337	68.9599	190.217	111.512	202.562	112.03	168.097	0.585409	0.402521	63934	GO:0003677(DNA binding)|GO:0005622(intracellular)|GO:0005634(nucleus)|GO:0006355(regulation of transcription, DNA-dependent)|GO:0008270(zinc ion binding)|GO:0046872(metal ion binding)
GPN1	Homo sapiens GPN-loop GTPase 1 (GPN1), transcript variant 1, mRNA [NM_007266]	1450.23	491.719	1512.27	465.21	607.743	1681.05	1151.41	918	-0.326831	0.598174	11321	GO:0000166(nucleotide binding)|GO:0005525(GTP binding)|GO:0005737(cytoplasm)|GO:0017111(nucleoside-triphosphatase activity)|GO:0043231(intracellular membrane-bounded organelle)
CYB5RL	Homo sapiens cytochrome b5 reductase-like (CYB5RL), mRNA [NM_001031672]	14.2086	52.8226	25.0767	5.4051	3.5288	41.915	30.7026	16.9496	-0.857108	0.549095	606495	GO:0004128(cytochrome-b5 reductase activity)|GO:0016491(oxidoreductase activity)
FAT3	Homo sapiens FAT tumor suppressor homolog 3 (Drosophila) (FAT3), mRNA [NM_001008781]	4.6004	8.9435	4.3514	8.5249	5.074	3.5818	5.9651	5.7269	-0.0587919	0.92586	120114	GO:0005509(calcium ion binding)|GO:0005886(plasma membrane)|GO:0007155(cell adhesion)|GO:0007156(homophilic cell adhesion)|GO:0007275(multicellular organismal development)|GO:0016021(integral to membrane)
C1orf124	Homo sapiens chromosome 1 open reading frame 124 (C1orf124), transcript variant 2, mRNA [NM_001010984]	176.948	45.3041	280.829	3.2399	432.301	129.505	167.694	188.349	0.167579	0.920565	83932	GO:0003677(DNA binding)|GO:0006281(DNA repair)|GO:0016607(nuclear speck)|GO:0046872(metal ion binding)
PCBP1	Homo sapiens poly(rC) binding protein 1 (PCBP1), mRNA [NM_006196]	6590.75	5735.06	5648.45	3542.45	6898.14	4095.81	5991.42	4845.47	-0.306263	0.450674	5093	GO:0000398(nuclear mRNA splicing, via spliceosome)|GO:0003677(DNA binding)|GO:0003697(single-stranded DNA binding)|GO:0003723(RNA binding)|GO:0005515(protein binding)|GO:0005634(nucleus)|GO:0005654(nucleoplasm)|GO:0005737(cytoplasm)|GO:0008380(RNA splicing)|GO:0010467(gene expression)|GO:0016071(mRNA metabolic process)|GO:0030529(ribonucleoprotein complex)
CRKL	Homo sapiens v-crk sarcoma virus CT10 oncogene homolog (avian)-like (CRKL), mRNA [NM_005207]	279.894	234.685	273.887	492.869	125.072	173.416	262.822	263.786	0.00528013	0.993574	1399	GO:0001568(blood vessel development)|GO:0004713(protein tyrosine kinase activity)|GO:0004871(signal transducer activity)|GO:0005070(SH3/SH2 adaptor activity)|GO:0005515(protein binding)|GO:0005829(cytosol)|GO:0007254(JNK cascade)|GO:0007265(Ras protein signal transduction)|GO:0007389(pattern specification process)|GO:0007507(heart development)|GO:0009887(organ morphogenesis)|GO:0009952(anterior/p…
EXOC7	Homo sapiens exocyst complex component 7 (EXOC7), transcript variant 1, mRNA [NM_001013839]	659.529	2184.07	815.56	1530.22	5991.59	1053.9	1219.72	2858.57	1.22875	0.274592	23265	GO:0000145(exocyst)|GO:0005515(protein binding)|GO:0005737(cytoplasm)|GO:0005815(microtubule organizing center)|GO:0005829(cytosol)|GO:0005886(plasma membrane)|GO:0006887(exocytosis)|GO:0015031(protein transport)|GO:0034451(centriolar satellite)
VNN3	Homo sapiens vanin 3 (VNN3), transcript variant 1, non-coding RNA [NR_028291]	2.8258	2.8496	2.8487	2.8863	2.8423	2.8346	2.84137	2.8544	0.0066025	0.639091	55350	GO:0005575(cellular_component)|GO:0005886(plasma membrane)|GO:0006807(nitrogen compound metabolic process)|GO:0008150(biological_process)|GO:0017159(pantetheine hydrolase activity)|GO:0031225(anchored to membrane)
ZNF498	Homo sapiens zinc finger protein 498 (ZNF498), mRNA [NM_145115]	12.5342	3.4301	3.3051	7.2254	3.4872	21.6995	6.42313	10.804	0.750221	0.603665	221785	GO:0003677(DNA binding)|GO:0003700(sequence-specific DNA binding transcription factor activity)|GO:0005622(intracellular)|GO:0005634(nucleus)|GO:0008270(zinc ion binding)|GO:0016032(viral reproduction)|GO:0046872(metal ion binding)
BC022362	immunoglobulin kappa variable 2D-30 [Source:HGNC Symbol;Acc:5801] [ENST00000474213]	19.1146	12.4845	17.4658	15.757	27.7682	19.3928	16.355	20.9727	0.358781	0.492712
OR1A2	Homo sapiens olfactory receptor, family 1, subfamily A, member 2 (OR1A2), mRNA [NM_012352]	2.8562	2.9052	2.9006	2.9645	7.9351	2.8662	2.88733	4.5886	0.668316	0.414317	26189	GO:0004871(signal transducer activity)|GO:0004872(receptor activity)|GO:0004930(G-protein coupled receptor activity)|GO:0004984(olfactory receptor activity)|GO:0005886(plasma membrane)|GO:0007608(sensory perception of smell)|GO:0016021(integral to membrane)|GO:0050896(response to stimulus)|GO:0050911(detection of chemical stimulus involved in sensory perception of smell)
NRG2	Homo sapiens neuregulin 2 (NRG2), transcript variant 3, mRNA [NM_013982]	3.5335	3.8022	3.588	3.3515	3.6273	3.3094	3.64123	3.4294	-0.086471	0.0240339	9542	GO:0005006(epidermal growth factor receptor activity)|GO:0005102(receptor binding)|GO:0005154(epidermal growth factor receptor binding)|GO:0005576(extracellular region)|GO:0005886(plasma membrane)|GO:0007165(signal transduction)|GO:0008083(growth factor activity)|GO:0009790(embryo development)|GO:0016021(integral to membrane)|GO:0043125(ErbB-3 class receptor binding)
FDPSL2A	Homo sapiens MGC44478 (FDPSL2A), non-coding RNA [NR_003262]	6334.01	4392.98	4336.69	2751.75	3128.26	3620	5021.23	3166.67	-0.665072	0.169113	619190
RPAIN	Homo sapiens RPA interacting protein (RPAIN), transcript variant 4, mRNA [NM_001160246]	737.858	7.6216	36.7837	7.2321	332.878	103.705	260.755	147.938	-0.817696	0.756522	84268	GO:0005634(nucleus)|GO:0005730(nucleolus)|GO:0005737(cytoplasm)|GO:0006261(DNA-dependent DNA replication)|GO:0006281(DNA repair)|GO:0006310(DNA recombination)|GO:0006606(protein import into nucleus)|GO:0009411(response to UV)|GO:0016605(PML body)|GO:0032403(protein complex binding)|GO:0046872(metal ion binding)
AB030181	AT rich interactive domain 4B (RBP1-like) [Source:HGNC Symbol;Acc:15550] [ENST00000471257]	6.476	11.9359	173.121	9.0389	116.315	15.4693	63.8442	46.9411	-0.443703	0.84517	51742	GO:0003674(molecular_function)|GO:0003677(DNA binding)|GO:0005515(protein binding)|GO:0005575(cellular_component)|GO:0005622(intracellular)|GO:0005634(nucleus)|GO:0005737(cytoplasm)|GO:0006355(regulation of transcription, DNA-dependent)|GO:0008150(biological_process)
APLP1	Homo sapiens amyloid beta (A4) precursor-like protein 1 (APLP1), transcript variant 2, mRNA [NM_005166]	18.4111	13.5767	12.9272	10.4105	94.8141	9.0923	14.9717	38.1056	1.34777	0.50968	333	GO:0005515(protein binding)|GO:0005604(basement membrane)|GO:0005624(membrane fraction)|GO:0005737(cytoplasm)|GO:0005794(Golgi apparatus)|GO:0005886(plasma membrane)|GO:0006378(mRNA polyadenylation)|GO:0006417(regulation of translation)|GO:0006897(endocytosis)|GO:0006915(apoptosis)|GO:0007155(cell adhesion)|GO:0007193(inhibition of adenylate cyclase activity by G-protein signaling pathway)|GO:000…
C9orf93	Homo sapiens chromosome 9 open reading frame 93 (C9orf93), mRNA [NM_173550]	39.5057	71.7671	17.8412	144.272	4.1131	125.91	43.038	91.4317	1.08708	0.492062	203238
MPDU1	Homo sapiens mannose-P-dolichol utilization defect 1 (MPDU1), transcript variant 1, mRNA [NM_004870]	2202.11	1584.17	1671.93	1126.14	851.159	1408.83	1819.4	1128.71	-0.688793	0.0993246	9526	GO:0005739(mitochondrion)|GO:0005783(endoplasmic reticulum)|GO:0005789(endoplasmic reticulum membrane)|GO:0006457(protein folding)|GO:0006488(dolichol-linked oligosaccharide biosynthetic process)|GO:0009312(oligosaccharide biosynthetic process)|GO:0016020(membrane)|GO:0016021(integral to membrane)
MCFD2	Homo sapiens multiple coagulation factor deficiency 2 (MCFD2), transcript variant 1, mRNA [NM_139279]	6369.54	6590.75	5634.31	7530.44	5397.26	8078.77	6198.2	7002.16	0.17595	0.529183	90411	GO:0005509(calcium ion binding)|GO:0005576(extracellular region)|GO:0005783(endoplasmic reticulum)|GO:0005793(ER-Golgi intermediate compartment)|GO:0005794(Golgi apparatus)|GO:0012507(ER to Golgi transport vesicle membrane)|GO:0015031(protein transport)|GO:0016192(vesicle-mediated transport)|GO:0018279(protein N-linked glycosylation via asparagine)|GO:0019752(carboxylic acid metabolic process)|GO…
LOC286434	HCG1981372, isoform CRA_cNovel proteinUncharacterized protein [Source:UniProtKB/TrEMBL;Acc:B1B108] [ENST00000471090]	21.051	246.153	72.0624	97.5517	87.9278	56.4655	113.089	80.6483	-0.487737	0.681543
CCDC69	Homo sapiens coiled-coil domain containing 69 (CCDC69), mRNA [NM_015621]	317.864	153.163	28.1742	3.3372	338.8	3.2684	166.4	115.135	-0.531329	0.757441	26112
DNAJC30	Homo sapiens DnaJ (Hsp40) homolog, subfamily C, member 30 (DNAJC30), mRNA [NM_032317]	30.2565	9.6801	13.2064	1462.15	4.7431	61.4352	17.7143	509.441	4.84593	0.405535	84277	GO:0005739(mitochondrion)|GO:0006457(protein folding)|GO:0031072(heat shock protein binding)|GO:0051082(unfolded protein binding)
PLK5P	Homo sapiens polo-like kinase 5 (PLK5), mRNA [NM_001243079]	10.0609	6.7566	3.5637	8.7613	3.7357	4.5258	6.79373	5.67427	-0.259771	0.434113	126520
FLJ31813	Homo sapiens FAM21B pseudogene (FLJ31813), non-coding RNA [NR_038275]	604.321	619.953	1694.57	579.489	808.869	872.729	972.949	753.696	-0.368383	0.54986	326332
TXNL4B	Homo sapiens thioredoxin-like 4B (TXNL4B), transcript variant 1, mRNA [NM_017853]	169.239	6.554	28.6171	3.3075	68.4314	15.5572	68.1368	29.0987	-1.22748	0.619225	54957	GO:0005634(nucleus)|GO:0005681(spliceosomal complex)|GO:0006397(mRNA processing)|GO:0007049(cell cycle)|GO:0007067(mitosis)|GO:0008380(RNA splicing)
GEMIN6	Homo sapiens gem (nuclear organelle) associated protein 6 (GEMIN6), mRNA [NM_024775]	537.133	1129.83	2124.81	3.3363	767.88	465.413	1263.93	412.21	-1.61646	0.171379	79833	GO:0000245(spliceosome assembly)|GO:0000387(spliceosomal snRNP assembly)|GO:0000398(nuclear mRNA splicing, via spliceosome)|GO:0005515(protein binding)|GO:0005634(nucleus)|GO:0005654(nucleoplasm)|GO:0005681(spliceosomal complex)|GO:0005737(cytoplasm)|GO:0005829(cytosol)|GO:0008380(RNA splicing)|GO:0015030(Cajal body)|GO:0016070(RNA metabolic process)|GO:0016604(nuclear body)|GO:0034660(ncRNA meta…
C20orf27	Homo sapiens chromosome 20 open reading frame 27 (C20orf27), mRNA [NM_001039140]	3.4525	310.757	304.318	479.039	228.432	150.055	206.176	285.842	0.471342	0.727684	54976
hCG_2008140	Homo sapiens uncharacterized LOC729614 (FLJ37453), non-coding RNA [NR_024279]	3.3334	3.3126	3.2105	1132.22	3.3191	3.17	3.2855	379.571	6.85211	0.422667	729614
MRPS24	Homo sapiens mitochondrial ribosomal protein S24 (MRPS24), nuclear gene encoding mitochondrial protein, mRNA [NM_032014]	491.136	82.7481	864.703	808.499	1812.97	832.662	479.529	1151.38	1.26367	0.338588	64951	GO:0003674(molecular_function)|GO:0003735(structural constituent of ribosome)|GO:0005739(mitochondrion)|GO:0005762(mitochondrial large ribosomal subunit)|GO:0005763(mitochondrial small ribosomal subunit)|GO:0005840(ribosome)|GO:0006412(translation)|GO:0008150(biological_process)
CBX1	Homo sapiens chromobox homolog 1 (CBX1), transcript variant 1, mRNA [NM_006807]	200.155	1472.43	629.348	239.504	420.49	160.103	767.31	273.366	-1.48898	0.257684	10951	GO:0000775(chromosome, centromeric region)|GO:0000785(chromatin)|GO:0001939(female pronucleus)|GO:0001940(male pronucleus)|GO:0003682(chromatin binding)|GO:0005515(protein binding)|GO:0005634(nucleus)|GO:0005654(nucleoplasm)|GO:0005720(nuclear heterochromatin)|GO:0005721(centromeric heterochromatin)|GO:0005819(spindle)|GO:0010369(chromocenter)|GO:0019899(enzyme binding)|GO:0042802(identical prote…
MYO18B	Homo sapiens myosin XVIIIB (MYO18B), mRNA [NM_032608]	18.6752	8.9562	14.2184	6.5796	39.0442	16.1334	13.9499	20.5857	0.561387	0.646186	84700	GO:0000166(nucleotide binding)|GO:0003774(motor activity)|GO:0003779(actin binding)|GO:0005524(ATP binding)|GO:0005634(nucleus)|GO:0005730(nucleolus)|GO:0005737(cytoplasm)|GO:0016461(unconventional myosin complex)|GO:0030017(sarcomere)
MGC3771	Homo sapiens uncharacterized LOC81854 (MGC3771), transcript variant 1, non-coding RNA [NR_024166]	3.1332	3.4042	81.4071	4.3583	765.188	3.1109	29.3148	257.552	3.13516	0.483781	81854
TBC1D15	Homo sapiens TBC1 domain family, member 15 (TBC1D15), transcript variant 1, mRNA [NM_022771]	56.4846	150.451	231.204	1370.86	238.155	59.8732	146.047	556.296	1.92943	0.465088	64786	GO:0005096(GTPase activator activity)|GO:0005097(Rab GTPase activator activity)|GO:0005515(protein binding)|GO:0005622(intracellular)|GO:0005737(cytoplasm)|GO:0032313(regulation of Rab GTPase activity)|GO:0032851(positive regulation of Rab GTPase activity)
ND5	mitochondrially encoded NADH dehydrogenase 5 [Source:HGNC Symbol;Acc:7461] [ENST00000361567]	71024.7	104588	90303.1	100075	59326	82508.6	88638.7	80636.4	-0.136505	0.744955	4540	GO:0001666(response to hypoxia)|GO:0005739(mitochondrion)|GO:0005743(mitochondrial inner membrane)|GO:0005747(mitochondrial respiratory chain complex I)|GO:0006120(mitochondrial electron transport, NADH to ubiquinone)|GO:0006810(transport)|GO:0008137(NADH dehydrogenase (ubiquinone) activity)|GO:0010243(response to organic nitrogen)|GO:0016020(membrane)|GO:0016021(integral to membrane)|GO:0016491(…
LAMA5	Homo sapiens laminin, alpha 5 (LAMA5), mRNA [NM_005560]	35.1326	24.6163	38.1561	51.4137	43.1605	12.8751	32.635	35.8164	0.134202	0.844023	3911	GO:0001525(angiogenesis)|GO:0001658(branching involved in ureteric bud morphogenesis)|GO:0001738(morphogenesis of a polarized epithelium)|GO:0001755(neural crest cell migration)|GO:0001942(hair follicle development)|GO:0005178(integrin binding)|GO:0005198(structural molecule activity)|GO:0005488(binding)|GO:0005576(extracellular region)|GO:0005604(basement membrane)|GO:0005605(basal lamina)|GO:00…
TBCEL	Homo sapiens tubulin folding cofactor E-like (TBCEL), transcript variant 1, mRNA [NM_152715]	41.9632	3.3307	90.5956	4.0048	9.4524	199.371	45.2965	70.9429	0.647258	0.614975	219899	GO:0005737(cytoplasm)|GO:0005856(cytoskeleton)
DPH3	Homo sapiens DPH3, KTI11 homolog (S. cerevisiae) (DPH3), transcript variant 1, mRNA [NM_206831]	31.5403	148.406	268.652	620.371	40.6506	139.408	149.533	266.81	0.835351	0.668306	285381	GO:0005515(protein binding)|GO:0005634(nucleus)|GO:0005730(nucleolus)|GO:0005737(cytoplasm)|GO:0017183(peptidyl-diphthamide biosynthetic process from peptidyl-histidine)|GO:0046872(metal ion binding)|GO:0050709(negative regulation of protein secretion)|GO:0051099(positive regulation of binding)
NSUN7	Homo sapiens NOP2/Sun domain family, member 7 (NSUN7), mRNA [NM_024677]	11.6474	3.4376	6.5828	12.7727	13.0446	7.4824	7.2226	11.0999	0.619957	0.30869	79730	GO:0008168(methyltransferase activity)|GO:0016740(transferase activity)
KIF26A	Homo sapiens kinesin family member 26A (KIF26A), mRNA [NM_015656]	945.34	1462.58	1456.53	1214.12	1054.92	1617.69	1288.15	1295.58	0.00829505	0.97498	26153	GO:0000166(nucleotide binding)|GO:0001560(regulation of cell growth by extracellular stimulus)|GO:0003777(microtubule motor activity)|GO:0005524(ATP binding)|GO:0005737(cytoplasm)|GO:0005829(cytosol)|GO:0005856(cytoskeleton)|GO:0005874(microtubule)|GO:0007018(microtubule-based movement)|GO:0007596(blood coagulation)|GO:0008017(microtubule binding)|GO:0009968(negative regulation of signal transduc…
YIPF1	Homo sapiens Yip1 domain family, member 1 (YIPF1), transcript variant 1, mRNA [NM_018982]	153.107	19.5448	1742.78	309.892	1199.52	941.047	638.477	816.821	0.355387	0.784762	54432	GO:0016020(membrane)|GO:0016021(integral to membrane)|GO:0030133(transport vesicle)
ENST00000356370	Homo sapiens cDNA FLJ35883 fis, clone TESTI2008929. [AK093202]	15.7509	4.0213	72.9977	3.7915	10.6303	4.6748	30.9233	6.36553	-2.28034	0.389526
COL18A1	Homo sapiens collagen, type XVIII, alpha 1 (COL18A1), transcript variant 1, mRNA [NM_030582]	461.816	410.124	429.64	592.609	1240.22	157.092	433.86	663.307	0.612447	0.550147	80781	GO:0005198(structural molecule activity)|GO:0005515(protein binding)|GO:0005576(extracellular region)|GO:0005581(collagen)|GO:0005615(extracellular space)|GO:0007155(cell adhesion)|GO:0007601(visual perception)|GO:0008285(negative regulation of cell proliferation)|GO:0009887(organ morphogenesis)|GO:0031012(extracellular matrix)|GO:0046872(metal ion binding)
ACAP1	Homo sapiens ArfGAP with coiled-coil, ankyrin repeat and PH domains 1 (ACAP1), mRNA [NM_014716]	3.0295	3.0066	32.7055	2.9561	2.9906	23.4214	12.9139	9.78937	-0.399634	0.417109	9744	GO:0004629(phospholipase C activity)|GO:0006629(lipid metabolic process)|GO:0008060(ARF GTPase activator activity)|GO:0008270(zinc ion binding)|GO:0015031(protein transport)|GO:0032312(regulation of ARF GTPase activity)|GO:0035556(intracellular signal transduction)|GO:0046872(metal ion binding)
FAM159A	family with sequence similarity 159, member A [Source:HGNC Symbol;Acc:28757] [ENST00000440303]	84.8258	22.5431	7.5242	15.0543	121.892	8.1921	38.2977	48.3795	0.337138	0.856164	348378	GO:0016020(membrane)|GO:0016021(integral to membrane)
SNX27	Homo sapiens sorting nexin family member 27 (SNX27), mRNA [NM_030918]	637.428	400.091	264.395	8.3185	1274.42	490.892	433.971	591.209	0.446068	0.752571	81609	GO:0005515(protein binding)|GO:0005737(cytoplasm)|GO:0005769(early endosome)|GO:0005829(cytosol)|GO:0007165(signal transduction)|GO:0015031(protein transport)|GO:0035091(phosphatidylinositol binding)
SPATA19	Homo sapiens spermatogenesis associated 19 (SPATA19), mRNA [NM_174927]	3.5794	9.8666	12.0031	34.6171	21.4559	4.2606	8.48303	20.1112	1.24535	0.408039	219938	GO:0005739(mitochondrion)|GO:0005741(mitochondrial outer membrane)|GO:0007275(multicellular organismal development)|GO:0007283(spermatogenesis)|GO:0016020(membrane)|GO:0030154(cell differentiation)
TOMM40L	Homo sapiens translocase of outer mitochondrial membrane 40 homolog (yeast)-like (TOMM40L), nuclear gene encoding mitochondrial protein, mRNA [NM_032174]	1177.6	660.731	139.611	5.1785	667.476	1205.97	659.316	626.208	-0.0743277	0.963817	84134	GO:0003674(molecular_function)|GO:0005739(mitochondrion)|GO:0005741(mitochondrial outer membrane)|GO:0008150(biological_process)|GO:0008308(voltage-gated anion channel activity)|GO:0015031(protein transport)|GO:0015288(porin activity)|GO:0016020(membrane)|GO:0043234(protein complex)|GO:0046930(pore complex)|GO:0055085(transmembrane transport)
MPPED1	Homo sapiens metallophosphoesterase domain containing 1 (MPPED1), mRNA [NM_001044370]	177.945	173.758	194.569	242.65	246.097	191.547	182.091	226.765	0.31654	0.203133	758	GO:0003674(molecular_function)|GO:0005575(cellular_component)|GO:0008150(biological_process)|GO:0016787(hydrolase activity)
VAMP4	Homo sapiens vesicle-associated membrane protein 4 (VAMP4), transcript variant 1, mRNA [NM_003762]	20.249	4.7166	17.4527	85.0421	4.9609	31.7173	14.1394	40.5734	1.52081	0.309897	8674	GO:0000139(Golgi membrane)|GO:0005764(lysosome)|GO:0005768(endosome)|GO:0005794(Golgi apparatus)|GO:0016020(membrane)|GO:0016021(integral to membrane)|GO:0016192(vesicle-mediated transport)
C12orf48	Homo sapiens chromosome 12 open reading frame 48 (C12orf48), mRNA [NM_017915]	3.3415	5.6671	3.4377	6.5379	3.4788	3.5906	4.14877	4.53577	0.128664	0.827095	55010	GO:0003677(DNA binding)|GO:0005634(nucleus)|GO:0005730(nucleolus)|GO:0005737(cytoplasm)|GO:0006974(response to DNA damage stimulus)
ACAD11	Homo sapiens acyl-CoA dehydrogenase family, member 11 (ACAD11), mRNA [NM_032169]	147.888	570.505	229.659	28.2342	278.774	512.479	316.017	273.163	-0.210243	0.82476	84129	GO:0003995(acyl-CoA dehydrogenase activity)|GO:0004466(long-chain-acyl-CoA dehydrogenase activity)|GO:0005634(nucleus)|GO:0005739(mitochondrion)|GO:0005777(peroxisome)|GO:0016772(transferase activity, transferring phosphorus-containing groups)|GO:0017099(very long-chain-acyl-CoA dehydrogenase activity)|GO:0031966(mitochondrial membrane)|GO:0033539(fatty acid beta-oxidation using acyl-CoA dehydrog…
TEKT4	Homo sapiens tektin 4 (TEKT4), mRNA [NM_144705]	46.4527	19.9791	54.4789	121.003	36.0415	24.8625	40.3036	60.6355	0.589256	0.569537	150483	GO:0000226(microtubule cytoskeleton organization)|GO:0005737(cytoplasm)|GO:0005856(cytoskeleton)|GO:0005874(microtubule)|GO:0005929(cilium)|GO:0019861(flagellum)|GO:0030030(cell projection organization)|GO:0035085(cilium axoneme)|GO:0035086(flagellar axoneme)
A3GALT2	GB	3.1423	3.2185	3.2357	7.7578	3.1731	3.0955	3.19883	4.67547	0.547565	0.446149
APIP	Homo sapiens APAF1 interacting protein (APIP), mRNA [NM_015957]	1752.05	1815.12	1524.36	625.854	636.706	1473.41	1697.17	911.989	-0.896045	0.166075	51074	GO:0005515(protein binding)|GO:0005737(cytoplasm)|GO:0005829(cytosol)|GO:0006595(polyamine metabolic process)|GO:0006915(apoptosis)|GO:0008652(cellular amino acid biosynthetic process)|GO:0009086(methionine biosynthetic process)|GO:0016829(lyase activity)|GO:0019509(L-methionine salvage from methylthioadenosine)|GO:0034641(cellular nitrogen compound metabolic process)|GO:0042802(identical protein…
C17orf64	Homo sapiens chromosome 17 open reading frame 64 (C17orf64), mRNA [NM_181707]	2.9781	3.0177	63.8806	23.3698	16.8768	7.1589	23.2921	15.8018	-0.559751	0.790236	124773
ARAF	Homo sapiens v-raf murine sarcoma 3611 viral oncogene homolog (ARAF), mRNA [NM_001654]	390.736	477.433	1379.11	4.841	1112.62	729.807	749.094	615.756	-0.282787	0.765987	369	GO:0000166(nucleotide binding)|GO:0004672(protein kinase activity)|GO:0004674(protein serine/threonine kinase activity)|GO:0005057(receptor signaling protein activity)|GO:0005515(protein binding)|GO:0005524(ATP binding)|GO:0005575(cellular_component)|GO:0005626(insoluble fraction)|GO:0005739(mitochondrion)|GO:0005829(cytosol)|GO:0006464(protein modification process)|GO:0006468(protein phosphoryla…
GAGE1	Homo sapiens G antigen 1 (GAGE1), transcript variant 1, mRNA [NM_001468]	4.8712	8.9538	4.5546	8.6025	5.5217	3.6442	6.12653	5.9228	-0.0487916	0.931491	2543	GO:0006968(cellular defense response)
SOSTDC1	Homo sapiens sclerostin domain containing 1 (SOSTDC1), mRNA [NM_015464]	3.1659	3.4552	3.2693	4.551	3.2603	15.1421	3.2968	7.65113	1.21461	0.369136	25928	GO:0005576(extracellular region)|GO:0005615(extracellular space)|GO:0007389(pattern specification process)|GO:0016055(Wnt receptor signaling pathway)|GO:0030514(negative regulation of BMP signaling pathway)|GO:0042475(odontogenesis of dentine-containing tooth)
C13orf39	Homo sapiens methyltransferase like 21C (METTL21C), mRNA [NM_001010977]	3.0584	3.0491	3.0024	3.0701	3.06	3.0012	3.03663	3.04377	0.00338505	0.229508	196541	GO:0008168(methyltransferase activity)|GO:0016740(transferase activity)
NHEDC1	Homo sapiens solute carrier family 9, subfamily B (cation proton antiporter 2), member 1 (SLC9B1), nuclear gene encoding mitochondrial protein, transcript variant 1, mRNA [NM_139173]	3.0855	3.2114	3.1626	3.0186	3.1165	3.0243	3.15317	3.05313	-0.0465108	0.0405112	150159	GO:0006812(cation transport)|GO:0015299(solute:hydrogen antiporter activity)|GO:0016020(membrane)|GO:0016021(integral to membrane)|GO:0055085(transmembrane transport)
HIST2H2BE	Homo sapiens histone cluster 2, H2be (HIST2H2BE), mRNA [NM_003528]	209.274	195.111	27.6802	167.218	3.2603	27.6835	144.021	66.054	-1.12457	0.312425	8349	GO:0000786(nucleosome)|GO:0003677(DNA binding)|GO:0005634(nucleus)|GO:0005694(chromosome)|GO:0006334(nucleosome assembly)|GO:0042742(defense response to bacterium)
GOLT1B	Homo sapiens golgi transport 1B (GOLT1B), mRNA [NM_016072]	102.945	65.9796	275.945	10.7844	34.5312	152.024	148.29	65.7798	-1.1727	0.0932243	51026	GO:0000139(Golgi membrane)|GO:0004871(signal transducer activity)|GO:0005783(endoplasmic reticulum)|GO:0005794(Golgi apparatus)|GO:0007165(signal transduction)|GO:0015031(protein transport)|GO:0016020(membrane)|GO:0016021(integral to membrane)|GO:0016192(vesicle-mediated transport)|GO:0043123(positive regulation of I-kappaB kinase/NF-kappaB cascade)
EIF2AK4	Homo sapiens eukaryotic translation initiation factor 2 alpha kinase 4 (EIF2AK4), mRNA [NM_001013703]	179.967	175.163	455.754	581.06	88.5059	295.462	270.295	321.676	0.251075	0.797988	440275	GO:0000049(tRNA binding)|GO:0000166(nucleotide binding)|GO:0004674(protein serine/threonine kinase activity)|GO:0004694(eukaryotic translation initiation factor 2alpha kinase activity)|GO:0004812(aminoacyl-tRNA ligase activity)|GO:0005524(ATP binding)|GO:0005622(intracellular)|GO:0006446(regulation of translational initiation)|GO:0006468(protein phosphorylation)|GO:0009267(cellular response to st…
CTRB2	Homo sapiens chymotrypsinogen B2 (CTRB2), mRNA [NM_001025200]	215.625	309.557	233.976	488.392	371.892	369.594	253.053	409.96	0.696045	0.125954	440387	GO:0004252(serine-type endopeptidase activity)|GO:0005576(extracellular region)|GO:0005615(extracellular space)|GO:0006508(proteolysis)|GO:0007586(digestion)|GO:0008233(peptidase activity)
UCRC	Homo sapiens ubiquinol-cytochrome c reductase, complex III subunit X (UQCR10), nuclear gene encoding mitochondrial protein, transcript variant 2, mRNA [NM_001003684]	4.6521	7.957	538.571	330.247	5.6699	184.155	183.727	173.357	-0.083813	0.962682	29796	GO:0005739(mitochondrion)|GO:0005740(mitochondrial envelope)|GO:0005743(mitochondrial inner membrane)|GO:0006122(mitochondrial electron transport, ubiquinol to cytochrome c)|GO:0006810(transport)|GO:0008121(ubiquinol-cytochrome-c reductase activity)|GO:0016020(membrane)|GO:0022904(respiratory electron transport chain)|GO:0070469(respiratory chain)
DYRK3	Homo sapiens dual-specificity tyrosine-(Y)-phosphorylation regulated kinase 3 (DYRK3), transcript variant 2, mRNA [NM_001004023]	5.3735	134.478	411.494	141.95	6.2392	393.836	183.782	180.675	-0.0245983	0.971402	8444	GO:0000166(nucleotide binding)|GO:0000287(magnesium ion binding)|GO:0004672(protein kinase activity)|GO:0004674(protein serine/threonine kinase activity)|GO:0004712(protein serine/threonine/tyrosine kinase activity)|GO:0004713(protein tyrosine kinase activity)|GO:0005524(ATP binding)|GO:0005634(nucleus)|GO:0006468(protein phosphorylation)|GO:0030218(erythrocyte differentiation)
ODF4	Homo sapiens outer dense fiber of sperm tails 4 (ODF4), mRNA [NM_153007]	13.3857	3.0195	9.9477	14.5855	91.123	9.8934	8.7843	38.534	2.13313	0.415197	146852	GO:0001520(outer dense fiber)|GO:0007275(multicellular organismal development)|GO:0007283(spermatogenesis)|GO:0009434(microtubule-based flagellum)|GO:0016020(membrane)|GO:0016021(integral to membrane)|GO:0030154(cell differentiation)
C8orf68	Homo sapiens cDNA clone IMAGE:4824304. [BC022082]	4.622	5.0765	4.5005	27.4431	9.8902	3.4753	4.733	13.6029	1.52308	0.341934	619343
SIRPB1	Homo sapiens signal-regulatory protein beta 1 (SIRPB1), transcript variant 1, mRNA [NM_006065]	14.106	29.2446	19.8325	42.1152	55.0224	11.1967	21.061	36.1114	0.777879	0.332156	10326	GO:0005515(protein binding)|GO:0005886(plasma membrane)|GO:0005887(integral to plasma membrane)|GO:0007165(signal transduction)|GO:0007166(cell surface receptor linked signaling pathway)|GO:0016020(membrane)|GO:0016021(integral to membrane)|GO:0034329(cell junction assembly)
C12orf39	chromosome 12 open reading frame 39 [Source:HGNC Symbol;Acc:28139] [ENST00000256969]	3.2216	29.5878	3.1159	3.1619	3.2082	3.1025	11.9751	3.15753	-1.92317	0.421051	80763	GO:0005576(extracellular region)|GO:0005634(nucleus)|GO:0005730(nucleolus)|GO:0030133(transport vesicle)|GO:0031410(cytoplasmic vesicle)|GO:0043231(intracellular membrane-bounded organelle)
C14orf142	Homo sapiens chromosome 14 open reading frame 142 (C14orf142), mRNA [NM_032490]	83.1471	139.018	3.0975	146.351	3.1245	3.0356	75.0876	50.8369	-0.562698	0.719739	84520
CENPN	Homo sapiens centromere protein N (CENPN), transcript variant 3, mRNA [NM_018455]	3.4866	74.0818	84.5359	3.3106	3.4476	82.0339	54.0348	29.5974	-0.868419	0.401138	55839	GO:0000087(M phase of mitotic cell cycle)|GO:0000236(mitotic prometaphase)|GO:0000278(mitotic cell cycle)|GO:0000777(condensed chromosome kinetochore)|GO:0005634(nucleus)|GO:0005654(nucleoplasm)|GO:0005694(chromosome)|GO:0005829(cytosol)|GO:0006334(nucleosome assembly)|GO:0034080(CenH3-containing nucleosome assembly at centromere)
LOC729173	PREDICTED: Homo sapiens hypothetical LOC729173 (LOC729173), miscRNA [XR_110528]	33.9427	30.9135	33.9105	55.4471	67.2124	32.9422	32.9222	51.8672	0.655761	0.222456	729173
LOC90834	Homo sapiens uncharacterized protein BC001742 (LOC90834), non-coding RNA [NR_026993]	5.0172	4.8062	4.3702	3.6933	5.0897	3.4826	4.7312	4.08853	-0.210623	0.312426	90834
PCDHGA12	Homo sapiens protocadherin gamma subfamily A, 12 (PCDHGA12), transcript variant 2, mRNA [NM_032094]	29.479	66.6914	38.6859	311.377	50.5097	39.2994	44.9521	133.729	1.57285	0.455432	26025	GO:0005509(calcium ion binding)|GO:0005886(plasma membrane)|GO:0007155(cell adhesion)|GO:0007156(homophilic cell adhesion)|GO:0016021(integral to membrane)
MASTL	Homo sapiens microtubule associated serine/threonine kinase-like (MASTL), transcript variant 2, mRNA [NM_032844]	981.722	755.241	397.051	3.8532	27.0782	714.365	711.338	248.432	-1.51768	0.363577	84930	GO:0000086(G2/M transition of mitotic cell cycle)|GO:0000166(nucleotide binding)|GO:0004674(protein serine/threonine kinase activity)|GO:0005524(ATP binding)|GO:0005634(nucleus)|GO:0005737(cytoplasm)|GO:0005813(centrosome)|GO:0005856(cytoskeleton)|GO:0006974(response to DNA damage stimulus)|GO:0007067(mitosis)|GO:0016301(kinase activity)|GO:0016310(phosphorylation)|GO:0032154(cleavage furrow)|GO:…
TTTY20	Homo sapiens testis-specific transcript, Y-linked 20 (non-protein coding) (TTTY20), non-coding RNA [NR_001546]	3.3737	6.4192	3.4485	7.3119	3.5428	3.2871	4.4138	4.71393	0.0949101	0.893462	252951
FDXR	Homo sapiens ferredoxin reductase (FDXR), nuclear gene encoding mitochondrial protein, transcript variant 2, mRNA [NM_004110]	12.1943	14.6847	24.0391	26.3072	30.6266	17.8199	16.9727	24.9179	0.553966	0.379582	2232	GO:0000166(nucleotide binding)|GO:0004324(ferredoxin-NADP+ reductase activity)|GO:0005515(protein binding)|GO:0005739(mitochondrion)|GO:0005743(mitochondrial inner membrane)|GO:0005759(mitochondrial matrix)|GO:0006091(generation of precursor metabolites and energy)|GO:0006694(steroid biosynthetic process)|GO:0006810(transport)|GO:0008203(cholesterol metabolic process)|GO:0015039(NADPH-adrenodoxin…
TLX2	Homo sapiens T-cell leukemia homeobox 2 (TLX2), mRNA [NM_016170]	6.5585	3.2965	3.2185	4.4156	24.1161	3.0562	4.35783	10.5293	1.27273	0.489289	3196	GO:0001707(mesoderm formation)|GO:0003674(molecular_function)|GO:0003700(sequence-specific DNA binding transcription factor activity)|GO:0005575(cellular_component)|GO:0005634(nucleus)|GO:0005737(cytoplasm)|GO:0007275(multicellular organismal development)|GO:0008150(biological_process)|GO:0043565(sequence-specific DNA binding)|GO:0048484(enteric nervous system development)|GO:0050774(negative reg…
ZNF675	Homo sapiens zinc finger protein 675 (ZNF675), mRNA [NM_138330]	4265.57	6523.03	5059.07	5234.25	2924.41	5385.49	5282.56	4514.72	-0.226601	0.644496	171392	GO:0000122(negative regulation of transcription from RNA polymerase II promoter)|GO:0003677(DNA binding)|GO:0005515(protein binding)|GO:0005622(intracellular)|GO:0005634(nucleus)|GO:0006355(regulation of transcription, DNA-dependent)|GO:0007249(I-kappaB kinase/NF-kappaB cascade)|GO:0008270(zinc ion binding)|GO:0010804(negative regulation of tumor necrosis factor-mediated signaling pathway)|GO:001…
FXYD6	Homo sapiens FXYD domain containing ion transport regulator 6 (FXYD6), transcript variant 1, mRNA [NM_022003]	21.8349	70.5752	394.134	5.6436	4.974	69.4389	162.181	26.6855	-2.60348	0.292372	53826	GO:0003674(molecular_function)|GO:0005216(ion channel activity)|GO:0005886(plasma membrane)|GO:0006811(ion transport)|GO:0008150(biological_process)|GO:0016021(integral to membrane)
MCTP2	Homo sapiens multiple C2 domains, transmembrane 2 (MCTP2), transcript variant 1, mRNA [NM_018349]	3.7162	3.6979	8.0538	17.9044	8.8987	6.1916	5.15597	10.9982	1.09296	0.335392	55784	GO:0005509(calcium ion binding)|GO:0005544(calcium-dependent phospholipid binding)|GO:0005624(membrane fraction)|GO:0016020(membrane)|GO:0016021(integral to membrane)|GO:0019722(calcium-mediated signaling)
LOC338651	Homo sapiens uncharacterized LOC338651 (LOC338651), non-coding RNA [NR_021489]	3.2089	3.3445	3.266	3.1029	3.23	3.0869	3.27313	3.13993	-0.0599384	0.0287377	338651
LOC492311	Homo sapiens IgA-inducing protein homolog (Bos taurus) (IGIP), mRNA [NM_001007189]	123.397	23.5451	3.117	3.0147	3.0694	156.411	50.0196	54.1652	0.114872	0.963363	492311	GO:0005576(extracellular region)
TNNT3	Homo sapiens troponin T type 3 (skeletal, fast) (TNNT3), transcript variant 3, mRNA [NM_001042780]	26.8372	11.3219	13.536	68.0552	101.887	17.0928	17.2317	62.3449	1.85521	0.215217	7140	GO:0003009(skeletal muscle contraction)|GO:0003779(actin binding)|GO:0005523(tropomyosin binding)|GO:0005829(cytosol)|GO:0005861(troponin complex)|GO:0006942(regulation of striated muscle contraction)|GO:0030049(muscle filament sliding)|GO:0030172(troponin C binding)|GO:0030899(calcium-dependent ATPase activity)|GO:0031013(troponin I binding)|GO:0043462(regulation of ATPase activity)|GO:0048306(c…
HUS1B	Homo sapiens HUS1 checkpoint homolog b (S. pombe) (HUS1B), mRNA [NM_148959]	3.3081	5.1076	9.2588	5.5312	3.3564	550.382	5.8915	186.423	4.9838	0.422154	135458
HACL1	Homo sapiens 2-hydroxyacyl-CoA lyase 1 (HACL1), mRNA [NM_012260]	158.833	29.8841	4.6797	21.6178	7.4911	90.3085	64.4656	39.8058	-0.695552	0.738419	26061	GO:0000287(magnesium ion binding)|GO:0001561(fatty acid alpha-oxidation)|GO:0005777(peroxisome)|GO:0005782(peroxisomal matrix)|GO:0016830(carbon-carbon lyase activity)|GO:0030976(thiamine pyrophosphate binding)|GO:0042802(identical protein binding)|GO:0044255(cellular lipid metabolic process)
TTC23L	Homo sapiens tetratricopeptide repeat domain 23-like (TTC23L), mRNA [NM_144725]	26.9174	20.9803	9.0679	38.6159	34.1355	13.9905	18.9885	28.914	0.606638	0.0595367	153657	GO:0005488(binding)
GCM2	Homo sapiens glial cells missing homolog 2 (Drosophila) (GCM2), mRNA [NM_004752]	62.7271	162.121	78.7246	114.367	110.04	63.6573	101.191	96.0214	-0.0756493	0.880418	9247	GO:0003677(DNA binding)|GO:0005634(nucleus)|GO:0006355(regulation of transcription, DNA-dependent)|GO:0006874(cellular calcium ion homeostasis)|GO:0007275(multicellular organismal development)|GO:0030154(cell differentiation)|GO:0030643(cellular phosphate ion homeostasis)|GO:0043066(negative regulation of apoptosis)|GO:0043565(sequence-specific DNA binding)|GO:0046872(metal ion binding)|GO:006001…
MDFIC	Homo sapiens MyoD family inhibitor domain containing (MDFIC), transcript variant 1, mRNA [NM_199072]	38.9542	99.9371	149.711	3.3675	6.7676	136.97	96.2008	49.0349	-0.972239	0.187492	29969	GO:0005515(protein binding)|GO:0005634(nucleus)|GO:0005730(nucleolus)|GO:0005737(cytoplasm)|GO:0005794(Golgi apparatus)|GO:0007257(activation of JUN kinase activity)|GO:0008134(transcription factor binding)|GO:0030111(regulation of Wnt receptor signaling pathway)|GO:0030332(cyclin binding)|GO:0030957(Tat protein binding)|GO:0042308(negative regulation of protein import into nucleus)|GO:0044419(in…
EEA1	Homo sapiens early endosome antigen 1 (EEA1), mRNA [NM_003566]	198.771	489.651	166.333	118.634	221.051	249.321	284.918	196.336	-0.537227	0.475142	8411	GO:0005515(protein binding)|GO:0005516(calmodulin binding)|GO:0005545(1-phosphatidylinositol binding)|GO:0005622(intracellular)|GO:0005624(membrane fraction)|GO:0005737(cytoplasm)|GO:0005769(early endosome)|GO:0005829(cytosol)|GO:0005969(serine-pyruvate aminotransferase complex)|GO:0006897(endocytosis)|GO:0006906(vesicle fusion)|GO:0008270(zinc ion binding)|GO:0016020(membrane)|GO:0016189(synapti…
NCAM2	neural cell adhesion molecule 2 [Source:HGNC Symbol;Acc:7657] [ENST00000400546]	3.1514	3.2119	3.1063	3.2233	3.163	3.0805	3.15653	3.1556	-0.000426644	0.982177	4685	GO:0005886(plasma membrane)|GO:0007155(cell adhesion)|GO:0007158(neuron cell-cell adhesion)|GO:0016021(integral to membrane)|GO:0030424(axon)
ZNF323	Homo sapiens zinc finger protein 323 (ZNF323), transcript variant 1, mRNA [NM_030899]	3.1733	11.9081	3.0572	3.0849	3.1049	13.4229	6.0462	6.53757	0.112725	0.93742	64288	GO:0003676(nucleic acid binding)|GO:0003677(DNA binding)|GO:0003700(sequence-specific DNA binding transcription factor activity)|GO:0005622(intracellular)|GO:0005634(nucleus)|GO:0008270(zinc ion binding)|GO:0016032(viral reproduction)|GO:0046872(metal ion binding)
C14orf68	Homo sapiens solute carrier family 25, member 47 (SLC25A47), nuclear gene encoding mitochondrial protein, mRNA [NM_207117]	59.1976	37.8851	45.0097	84.3701	102.151	75.7018	47.3641	87.4078	0.883967	0.0818047	283600	GO:0005488(binding)|GO:0005739(mitochondrion)|GO:0005743(mitochondrial inner membrane)|GO:0016020(membrane)|GO:0016021(integral to membrane)|GO:0055085(transmembrane transport)
ZC3H14	Homo sapiens zinc finger CCCH-type containing 14 (ZC3H14), transcript variant 2, mRNA [NM_207660]	579.639	1732.04	1273.14	1735.3	1205.97	788.787	1194.94	1243.35	0.0573006	0.938295	79882	GO:0003723(RNA binding)|GO:0005515(protein binding)|GO:0005634(nucleus)|GO:0005737(cytoplasm)|GO:0008270(zinc ion binding)|GO:0016607(nuclear speck)|GO:0046872(metal ion binding)
AF116680	Homo sapiens PRO2007 mRNA, complete cds. [AF116680]	3.2583	19.7446	39.7763	3.1886	3.2765	3.143	20.9264	3.2027	-2.70796	0.235688
EFNA1	Homo sapiens ephrin-A1 (EFNA1), transcript variant 1, mRNA [NM_004428]	6.3879	4.4852	37.8065	6.4874	8.8513	4.2222	16.2265	6.5203	-1.31534	0.503598	1942	GO:0000122(negative regulation of transcription from RNA polymerase II promoter)|GO:0000187(activation of MAPK activity)|GO:0003180(aortic valve morphogenesis)|GO:0003183(mitral valve morphogenesis)|GO:0003199(endocardial cushion to mesenchymal transition involved in heart valve formation)|GO:0005102(receptor binding)|GO:0005515(protein binding)|GO:0005576(extracellular region)|GO:0005886(plasma …
RPS8	Homo sapiens ribosomal protein S8 (RPS8), mRNA [NM_001012]	2316.77	1973.58	2904.76	1289.55	1820.19	2698.16	2398.37	1935.97	-0.309	0.243686	6202	GO:0000462(maturation of SSU-rRNA from tricistronic rRNA transcript (SSU-rRNA, 5.8S rRNA, LSU-rRNA))|GO:0003735(structural constituent of ribosome)|GO:0005622(intracellular)|GO:0005737(cytoplasm)|GO:0005829(cytosol)|GO:0005840(ribosome)|GO:0006412(translation)|GO:0006414(translational elongation)|GO:0006415(translational termination)|GO:0010467(gene expression)|GO:0016032(viral reproduction)|GO:0…
L2HGDH	Homo sapiens L-2-hydroxyglutarate dehydrogenase (L2HGDH), nuclear gene encoding mitochondrial protein, mRNA [NM_024884]	93.5212	81.0082	84.7513	4.1739	3.5549	39.0525	86.4269	15.5938	-2.47051	0.0322022	79944	GO:0005739(mitochondrion)|GO:0005743(mitochondrial inner membrane)|GO:0006103(2-oxoglutarate metabolic process)|GO:0016021(integral to membrane)|GO:0016491(oxidoreductase activity)|GO:0031305(integral to mitochondrial inner membrane)|GO:0044267(cellular protein metabolic process)|GO:0047545(2-hydroxyglutarate dehydrogenase activity)
RHBDL2	Homo sapiens rhomboid, veinlet-like 2 (Drosophila) (RHBDL2), mRNA [NM_017821]	10.206	3.0733	6.5398	14.7904	29.2361	10.1196	6.60637	18.0487	1.44997	0.260539	54933	GO:0004252(serine-type endopeptidase activity)|GO:0005886(plasma membrane)|GO:0006508(proteolysis)|GO:0008233(peptidase activity)|GO:0016021(integral to membrane)
FBXO17	Homo sapiens F-box protein 17 (FBXO17), transcript variant 2, mRNA [NM_024907]	576.277	538.905	32.5086	1202.86	599.872	28.5109	382.563	610.415	0.674092	0.373129	115290	GO:0001948(glycoprotein binding)|GO:0005515(protein binding)|GO:0019005(SCF ubiquitin ligase complex)|GO:0030163(protein catabolic process)
ZFP1	Homo sapiens zinc finger protein 1 homolog (mouse) (ZFP1), mRNA [NM_153688]	219.359	29.6506	18.4721	2.9588	8.8648	34.3341	89.1605	15.3859	-2.5348	0.413777	162239	GO:0003677(DNA binding)|GO:0005622(intracellular)|GO:0005634(nucleus)|GO:0006355(regulation of transcription, DNA-dependent)|GO:0008270(zinc ion binding)|GO:0046872(metal ion binding)
IFT122	Homo sapiens intraflagellar transport 122 homolog (Chlamydomonas) (IFT122), transcript variant 3, mRNA [NM_018262]	1029.08	130.513	131.532	13.5842	8.279	22.6708	430.375	14.8447	-4.85758	0.300294	55764	GO:0001843(neural tube closure)|GO:0005737(cytoplasm)|GO:0005856(cytoskeleton)|GO:0005929(cilium)|GO:0005932(microtubule basal body)|GO:0007275(multicellular organismal development)|GO:0010172(embryonic body morphogenesis)|GO:0019861(flagellum)|GO:0030030(cell projection organization)|GO:0032391(photoreceptor connecting cilium)|GO:0035050(embryonic heart tube development)|GO:0048593(camera-type e…
WDR16	Homo sapiens WD repeat domain 16 (WDR16), transcript variant 2, mRNA [NM_145054]	13.4379	8.8812	4.3663	6.7996	3.5075	3.2664	8.89513	4.5245	-0.975258	0.120898	146845	GO:0005515(protein binding)|GO:0005737(cytoplasm)|GO:0043231(intracellular membrane-bounded organelle)
C19orf46	Homo sapiens chromosome 19 open reading frame 46 (C19orf46), mRNA [NM_001039876]	3.1812	35.0395	235.66	8.4211	9.3123	4.7305	91.2934	7.48797	-3.60786	0.375453	163183	GO:0003779(actin binding)|GO:0005634(nucleus)|GO:0005640(nuclear outer membrane)|GO:0016020(membrane)|GO:0016021(integral to membrane)|GO:0031309(integral to nuclear outer membrane)|GO:0045198(establishment of epithelial cell apical/basal polarity)
UBE2E1	Homo sapiens ubiquitin-conjugating enzyme E2E 1 (UBE2E1), transcript variant 1, mRNA [NM_003341]	360.058	371.892	890.745	1102.33	548.041	399.29	540.898	683.219	0.336991	0.728361	7324	GO:0000075(cell cycle checkpoint)|GO:0000151(ubiquitin ligase complex)|GO:0000166(nucleotide binding)|GO:0000209(protein polyubiquitination)|GO:0000278(mitotic cell cycle)|GO:0004842(ubiquitin-protein ligase activity)|GO:0005515(protein binding)|GO:0005524(ATP binding)|GO:0005634(nucleus)|GO:0005654(nucleoplasm)|GO:0005829(cytosol)|GO:0006511(ubiquitin-dependent protein catabolic process)|GO:0007…
EXOC6	Homo sapiens exocyst complex component 6 (EXOC6), transcript variant 1, mRNA [NM_019053]	9.1944	27.7094	25.2406	786.606	13.3076	31.2496	20.7148	277.054	3.74143	0.428998	54536	GO:0000145(exocyst)|GO:0005886(plasma membrane)|GO:0006904(vesicle docking involved in exocytosis)|GO:0015031(protein transport)
ATP6V1B1	Homo sapiens ATPase, H+ transporting, lysosomal 56/58kDa, V1 subunit B1 (ATP6V1B1), mRNA [NM_001692]	2.8325	2.8564	2.8508	58.8971	2.8467	2.8402	2.84657	21.528	2.91892	0.422859	525	GO:0001503(ossification)|GO:0005524(ATP binding)|GO:0005624(membrane fraction)|GO:0005737(cytoplasm)|GO:0005829(cytosol)|GO:0005902(microvillus)|GO:0006811(ion transport)|GO:0006879(cellular iron ion homeostasis)|GO:0006885(regulation of pH)|GO:0007588(excretion)|GO:0007605(sensory perception of sound)|GO:0008286(insulin receptor signaling pathway)|GO:0012505(endomembrane system)|GO:0015078(hydro…
IGKC	immunoglobulin kappa variable 1D-33 [Source:HGNC Symbol;Acc:5753] [ENST00000390265]	361.535	657.87	415.665	184.006	422.418	869.868	478.357	492.097	0.040857	0.956051
ZDHHC11	Homo sapiens zinc finger, DHHC-type containing 11 (ZDHHC11), mRNA [NM_024786]	3.2393	3.2285	3.1294	3.1755	3.2506	3.1266	3.19907	3.18423	-0.006705	0.619812	79844	GO:0008270(zinc ion binding)|GO:0016020(membrane)|GO:0016021(integral to membrane)|GO:0016746(transferase activity, transferring acyl groups)|GO:0046872(metal ion binding)
RPS15A	Homo sapiens ribosomal protein S15a (RPS15A), transcript variant 2, mRNA [NM_001019]	30258.5	27356.5	33419.6	28418.6	30258.5	29434.5	30344.9	29370.5	-0.0470834	0.67928	6210	GO:0003723(RNA binding)|GO:0003735(structural constituent of ribosome)|GO:0005622(intracellular)|GO:0005737(cytoplasm)|GO:0005739(mitochondrion)|GO:0005829(cytosol)|GO:0005840(ribosome)|GO:0006412(translation)|GO:0006414(translational elongation)|GO:0006415(translational termination)|GO:0008284(positive regulation of cell proliferation)|GO:0009615(response to virus)|GO:0010467(gene expression)|GO…
OTOA	Homo sapiens otoancorin (OTOA), transcript variant 2, mRNA [NM_170664]	4.7061	41.0296	3.3417	3.4148	3.4526	94.8004	16.3591	33.8893	1.05073	0.692948	146183	GO:0005576(extracellular region)|GO:0005578(proteinaceous extracellular matrix)|GO:0005886(plasma membrane)|GO:0007605(sensory perception of sound)|GO:0016324(apical plasma membrane)|GO:0031225(anchored to membrane)
ARSD	Homo sapiens arylsulfatase D (ARSD), mRNA [NM_001669]	3.2063	3.5825	3.2941	4.8426	11.9175	5.6265	3.36097	7.4622	1.15072	0.193559	414	GO:0004065(arylsulfatase activity)|GO:0005764(lysosome)|GO:0016787(hydrolase activity)|GO:0046872(metal ion binding)
TIMM8A	Homo sapiens translocase of inner mitochondrial membrane 8 homolog A (yeast) (TIMM8A), nuclear gene encoding mitochondrial protein, transcript variant 1, mRNA [NM_004085]	529.436	613.363	740.176	813.203	1365.09	221.871	627.658	800.055	0.350119	0.687713	1678	GO:0005625(soluble fraction)|GO:0005739(mitochondrion)|GO:0005743(mitochondrial inner membrane)|GO:0005758(mitochondrial intermembrane space)|GO:0007399(nervous system development)|GO:0008270(zinc ion binding)|GO:0016020(membrane)|GO:0042719(mitochondrial intermembrane space protein transporter complex)|GO:0045039(protein import into mitochondrial inner membrane)|GO:0046872(metal ion binding)|GO:…
JARID1D	Homo sapiens lysine (K)-specific demethylase 5D (KDM5D), transcript variant 2, mRNA [NM_004653]	60.2662	423.926	340.987	13.4739	3.596	215.577	275.06	77.5491	-1.82656	0.224493	8284	GO:0003674(molecular_function)|GO:0003677(DNA binding)|GO:0005575(cellular_component)|GO:0005622(intracellular)|GO:0005634(nucleus)|GO:0007283(spermatogenesis)|GO:0008270(zinc ion binding)|GO:0016491(oxidoreductase activity)|GO:0016568(chromatin modification)|GO:0016702(oxidoreductase activity, acting on single donors with incorporation of molecular oxygen, incorporation of two atoms of oxygen)|G…
NAIF1	Homo sapiens nuclear apoptosis inducing factor 1 (NAIF1), mRNA [NM_197956]	802.048	3.0893	6.0772	3.2419	6.7633	422.522	270.405	144.176	-0.907292	0.757301	203245	GO:0003674(molecular_function)|GO:0005634(nucleus)|GO:0006915(apoptosis)|GO:0006917(induction of apoptosis)
RAVER1	Homo sapiens ribonucleoprotein, PTB-binding 1 (RAVER1), mRNA [NM_133452]	327.838	49.5878	55.6372	225.028	264.559	272.275	144.354	253.954	0.814954	0.410545	125950	GO:0000166(nucleotide binding)|GO:0003723(RNA binding)|GO:0005634(nucleus)|GO:0005737(cytoplasm)
ZYG11B	Homo sapiens zyg-11 homolog B (C. elegans) (ZYG11B), mRNA [NM_024646]	3.0795	3.1873	8.9737	3.3267	7.2279	55.5342	5.08017	22.0296	2.1165	0.371851	79699	GO:0005488(binding)
C11orf9	Homo sapiens chromosome 11 open reading frame 9 (C11orf9), transcript variant 1, mRNA [NM_013279]	20.4655	14.2031	13.6073	19.4665	25.8751	59.0146	16.092	34.7854	1.11214	0.309551	745	GO:0003677(DNA binding)|GO:0003700(sequence-specific DNA binding transcription factor activity)|GO:0005634(nucleus)|GO:0014003(oligodendrocyte development)|GO:0016020(membrane)|GO:0016021(integral to membrane)|GO:0022010(central nervous system myelination)|GO:0030154(cell differentiation)|GO:0031643(positive regulation of myelination)|GO:0045893(positive regulation of transcription, DNA-dependent)
OR6K2	Homo sapiens olfactory receptor, family 6, subfamily K, member 2 (OR6K2), mRNA [NM_001005279]	4.4472	9.2661	4.2378	18.8964	12.3893	3.9428	5.9837	11.7428	0.972671	0.32536	81448	GO:0004871(signal transducer activity)|GO:0004872(receptor activity)|GO:0004930(G-protein coupled receptor activity)|GO:0004984(olfactory receptor activity)|GO:0005886(plasma membrane)|GO:0016021(integral to membrane)|GO:0050896(response to stimulus)
MRC1L1	Homo sapiens mannose receptor, C type 1 (MRC1), mRNA [NM_002438]	4.3282	71.0444	14.5895	6.469	5.2041	3.5836	29.9874	5.08557	-2.55987	0.354209	4360	GO:0004872(receptor activity)|GO:0005488(binding)|GO:0005529(sugar binding)|GO:0005537(mannose binding)|GO:0005768(endosome)|GO:0005886(plasma membrane)|GO:0005887(integral to plasma membrane)|GO:0006898(receptor-mediated endocytosis)|GO:0010008(endosome membrane)
THOP1	Homo sapiens thimet oligopeptidase 1 (THOP1), mRNA [NM_003249]	663.418	85.3112	9.0263	287.638	4.0961	259.381	252.585	183.705	-0.459378	0.739957	7064	GO:0004222(metalloendopeptidase activity)|GO:0005625(soluble fraction)|GO:0005737(cytoplasm)|GO:0006508(proteolysis)|GO:0006518(peptide metabolic process)|GO:0007243(intracellular protein kinase cascade)|GO:0008233(peptidase activity)|GO:0042277(peptide binding)|GO:0046872(metal ion binding)
LOC646446	Unknown	15.9211	27.1841	13.9279	31.9894	26.5658	16.4506	19.011	25.0019	0.395203	0.362498
CXorf59	Homo sapiens chromosome X open reading frame 59 (CXorf59), mRNA [NM_173695]	3.9786	6.4123	3.7577	5.8954	4.3213	5.6936	4.7162	5.30343	0.169302	0.703832	286464	GO:0016020(membrane)|GO:0016021(integral to membrane)
SPOPL	Homo sapiens speckle-type POZ protein-like (SPOPL), mRNA [NM_001001664]	3.1011	3.2341	3.1641	3.0237	3.1232	13.4307	3.16643	6.52587	1.04331	0.433288	339745	GO:0005634(nucleus)
POU4F1	Homo sapiens POU class 4 homeobox 1 (POU4F1), mRNA [NM_006237]	18.3261	24.1129	8.1417	11.4928	3.3396	7.9967	16.8602	7.6097	-1.14771	0.267341	5457	GO:0000122(negative regulation of transcription from RNA polymerase II promoter)|GO:0000980(RNA polymerase II enhancer sequence-specific DNA binding)|GO:0001967(suckling behavior)|GO:0003700(sequence-specific DNA binding transcription factor activity)|GO:0003705(sequence-specific enhancer binding RNA polymerase II transcription factor activity)|GO:0005634(nucleus)|GO:0007275(multicellular organis…
CNPY3	Homo sapiens canopy 3 homolog (zebrafish) (CNPY3), mRNA [NM_006586]	1964.65	1826.24	989.944	258.582	4047.6	2621.98	1593.61	2309.39	0.535209	0.617559	10695	GO:0005102(receptor binding)|GO:0005783(endoplasmic reticulum)|GO:0045087(innate immune response)
YEATS2	Homo sapiens YEATS domain containing 2 (YEATS2), mRNA [NM_018023]	116.223	244.614	181.575	14.2361	1056.36	142.139	180.804	404.246	1.16081	0.527503	55689	GO:0000122(negative regulation of transcription from RNA polymerase II promoter)|GO:0005515(protein binding)|GO:0005634(nucleus)|GO:0005671(Ada2/Gcn5/Ada3 transcription activator complex)|GO:0017025(TBP-class protein binding)|GO:0043966(histone H3 acetylation)|GO:0045892(negative regulation of transcription, DNA-dependent)
FKBP1A	Homo sapiens FK506 binding protein 1A, 12kDa (FKBP1A), transcript variant 2, mRNA [NM_054014]	3.4187	317.946	6.5155	5.6336	3.4235	198.201	109.293	69.0861	-0.661738	0.810932	2280	GO:0000413(protein peptidyl-prolyl isomerization)|GO:0003007(heart morphogenesis)|GO:0003755(peptidyl-prolyl cis-trans isomerase activity)|GO:0004871(signal transducer activity)|GO:0005024(transforming growth factor beta receptor activity)|GO:0005160(transforming growth factor beta receptor binding)|GO:0005219(ryanodine-sensitive calcium-release channel activity)|GO:0005515(protein binding)|GO:00…
TAL1	Homo sapiens T-cell acute lymphocytic leukemia 1 (TAL1), mRNA [NM_003189]	11.2002	406.549	56.4111	12.5533	98.4639	7.6641	158.053	39.5604	-1.99828	0.342025	6886	GO:0000118(histone deacetylase complex)|GO:0000790(nuclear chromatin)|GO:0000980(RNA polymerase II enhancer sequence-specific DNA binding)|GO:0001085(RNA polymerase II transcription factor binding)|GO:0003677(DNA binding)|GO:0003682(chromatin binding)|GO:0003700(sequence-specific DNA binding transcription factor activity)|GO:0005515(protein binding)|GO:0005634(nucleus)|GO:0005667(transcription fa…
AP1G1	Homo sapiens adaptor-related protein complex 1, gamma 1 subunit (AP1G1), transcript variant 1, mRNA [NM_001030007]	267.86	191.974	292.192	555.026	405.695	158.312	250.675	373.011	0.573398	0.445579	164	GO:0000139(Golgi membrane)|GO:0005215(transporter activity)|GO:0005515(protein binding)|GO:0005737(cytoplasm)|GO:0005765(lysosomal membrane)|GO:0005794(Golgi apparatus)|GO:0005829(cytosol)|GO:0006886(intracellular protein transport)|GO:0006892(post-Golgi vesicle-mediated transport)|GO:0006897(endocytosis)|GO:0008565(protein transporter activity)|GO:0016020(membrane)|GO:0016032(viral reproduction)…
SEZ6L2	Homo sapiens seizure related 6 homolog (mouse)-like 2 (SEZ6L2), transcript variant 2, mRNA [NM_201575]	13.6647	207.46	6.7482	115.609	31.2793	11.2943	75.9576	52.7275	-0.526639	0.802378	26470	GO:0005783(endoplasmic reticulum)|GO:0005789(endoplasmic reticulum membrane)|GO:0005886(plasma membrane)|GO:0016021(integral to membrane)
COL9A1	Homo sapiens collagen, type IX, alpha 1 (COL9A1), transcript variant 1, mRNA [NM_001851]	4.3282	7.7124	3.8593	6.8736	5.2557	7.2066	5.29997	6.4453	0.282264	0.592671	1297	GO:0002062(chondrocyte differentiation)|GO:0005198(structural molecule activity)|GO:0005576(extracellular region)|GO:0005581(collagen)|GO:0005594(collagen type IX)|GO:0007155(cell adhesion)|GO:0007411(axon guidance)|GO:0009887(organ morphogenesis)|GO:0030020(extracellular matrix structural constituent conferring tensile strength)|GO:0046872(metal ion binding)
BAIAP2L2	Homo sapiens BAI1-associated protein 2-like 2 (BAIAP2L2), mRNA [NM_025045]	3.2078	3.2437	3.1179	3.6695	3.2708	4.0575	3.1898	3.66593	0.200715	0.212527	80115	GO:0005543(phospholipid binding)|GO:0005886(plasma membrane)|GO:0007165(signal transduction)|GO:0008093(cytoskeletal adaptor activity)|GO:0012506(vesicle membrane)|GO:0016044(cellular membrane organization)|GO:0017124(SH3 domain binding)|GO:0030054(cell junction)|GO:0030659(cytoplasmic vesicle membrane)|GO:0031410(cytoplasmic vesicle)|GO:0044291(cell-cell contact zone)|GO:0046847(filopodium assem…
NOC2L	Homo sapiens nucleolar complex associated 2 homolog (S. cerevisiae) (NOC2L), mRNA [NM_015658]	4533.92	2700.62	4307.38	3190.4	6413.5	4292.42	3847.3	4632.11	0.26782	0.65574	26155	GO:0003682(chromatin binding)|GO:0003714(transcription corepressor activity)|GO:0005515(protein binding)|GO:0005634(nucleus)|GO:0005678(chromatin assembly complex)|GO:0005730(nucleolus)|GO:0031491(nucleosome binding)|GO:0035067(negative regulation of histone acetylation)|GO:0042393(histone binding)|GO:0043066(negative regulation of apoptosis)|GO:0070491(repressing transcription factor binding)
HIST1H4D	Homo sapiens histone cluster 1, H4d (HIST1H4D), mRNA [NM_003539]	63.6905	26.1124	31.7424	38.2349	29.1121	12.9997	40.5151	26.7822	-0.597183	0.250913	8360
IBSP	Homo sapiens integrin-binding sialoprotein (IBSP), mRNA [NM_004967]	3.3747	3.3428	3.2408	3.2957	3.332	14.0348	3.31943	6.8875	1.05304	0.427469	3381	GO:0001503(ossification)|GO:0005576(extracellular region)|GO:0005615(extracellular space)|GO:0007155(cell adhesion)|GO:0031214(biomineral tissue development)|GO:0031988(membrane-bounded vesicle)
KIF9	Homo sapiens kinesin family member 9 (KIF9), transcript variant 1, mRNA [NM_022342]	79.8087	4.2344	3.3876	5.7824	3.3909	4.7514	29.1436	4.64157	-2.65049	0.426842	64147	GO:0000166(nucleotide binding)|GO:0003777(microtubule motor activity)|GO:0005524(ATP binding)|GO:0005737(cytoplasm)|GO:0005856(cytoskeleton)|GO:0005874(microtubule)|GO:0007018(microtubule-based movement)|GO:0007596(blood coagulation)
MMP20	Homo sapiens matrix metallopeptidase 20 (MMP20), mRNA [NM_004771]	94.0748	2.8368	2.8361	2.8721	2.8305	4.4046	33.2492	3.36907	-3.3029	0.432623	9313	GO:0004222(metalloendopeptidase activity)|GO:0005509(calcium ion binding)|GO:0005515(protein binding)|GO:0005576(extracellular region)|GO:0005578(proteinaceous extracellular matrix)|GO:0005615(extracellular space)|GO:0006508(proteolysis)|GO:0008152(metabolic process)|GO:0008233(peptidase activity)|GO:0008270(zinc ion binding)|GO:0070173(regulation of enamel mineralization)
CKAP2	Homo sapiens cytoskeleton associated protein 2 (CKAP2), transcript variant 1, mRNA [NM_018204]	283.393	23.6409	100.369	4.3593	3.5689	9.3227	135.801	5.7503	-4.56171	0.234343	26586	GO:0000922(spindle pole)|GO:0005737(cytoplasm)|GO:0005813(centrosome)|GO:0005874(microtubule)|GO:0006915(apoptosis)|GO:0007049(cell cycle)|GO:0015630(microtubule cytoskeleton)
SKIV2L2	Homo sapiens superkiller viralicidic activity 2-like 2 (S. cerevisiae) (SKIV2L2), mRNA [NM_015360]	765.188	796.051	849.937	1383.06	570.351	519.282	803.725	824.231	0.0363454	0.95176	23517	GO:0000166(nucleotide binding)|GO:0000178(exosome (RNase complex))|GO:0000398(nuclear mRNA splicing, via spliceosome)|GO:0000460(maturation of 5.8S rRNA)|GO:0003676(nucleic acid binding)|GO:0004386(helicase activity)|GO:0005515(protein binding)|GO:0005524(ATP binding)|GO:0005634(nucleus)|GO:0005730(nucleolus)|GO:0008026(ATP-dependent helicase activity)|GO:0008380(RNA splicing)|GO:0016818(hydrolas…
KIAA1632	Homo sapiens ectopic P-granules autophagy protein 5 homolog (C. elegans) (EPG5), mRNA [NM_020964]	4.8712	36.5057	6.8309	8.0168	5.8789	3.7261	16.0693	5.87393	-1.45191	0.429331	57724	GO:0006914(autophagy)
DTX4	Homo sapiens deltex homolog 4 (Drosophila) (DTX4), mRNA [NM_015177]	3.4121	3.4566	3.4186	13.5907	3.4309	3.2628	3.4291	6.76147	0.979506	0.433013	23220	GO:0005737(cytoplasm)|GO:0007219(Notch signaling pathway)|GO:0008270(zinc ion binding)|GO:0046872(metal ion binding)
KIAA0226	Homo sapiens KIAA0226 (KIAA0226), transcript variant 1, mRNA [NM_001145642]	3.4621	8.0708	336.866	6.3188	3.4887	450.727	116.133	153.511	0.402568	0.432037	9711	GO:0005515(protein binding)|GO:0005764(lysosome)|GO:0005769(early endosome)|GO:0005770(late endosome)|GO:0005794(Golgi apparatus)|GO:0010507(negative regulation of autophagy)|GO:0045806(negative regulation of endocytosis)
PLAC1L	Homo sapiens placenta-specific 1-like (PLAC1L), mRNA [NM_173801]	3.0055	3.0491	2.9972	2.9271	3.0007	2.9322	3.01727	2.95333	-0.030898	0.0179246	219990	GO:0005576(extracellular region)
UNC50	Homo sapiens unc-50 homolog (C. elegans) (UNC50), mRNA [NM_014044]	392.71	486.795	1024.36	875.34	929.814	3.6774	634.621	602.944	-0.0738733	0.954761	25972	GO:0000139(Golgi membrane)|GO:0003723(RNA binding)|GO:0005634(nucleus)|GO:0005637(nuclear inner membrane)|GO:0005794(Golgi apparatus)|GO:0007166(cell surface receptor linked signaling pathway)|GO:0015031(protein transport)|GO:0016020(membrane)|GO:0016021(integral to membrane)
ARMC7	Homo sapiens armadillo repeat containing 7 (ARMC7), mRNA [NM_024585]	6.7452	93.9188	3.4306	33.8215	10.5009	79.1795	34.6982	41.1673	0.246638	0.903312	79637	GO:0005488(binding)
NEK11	Homo sapiens NIMA (never in mitosis gene a)- related kinase 11 (NEK11), transcript variant 1, mRNA [NM_024800]	3.0403	3.1183	12.3446	928.065	77.2442	5.8355	6.16773	337.048	5.77207	0.382442	79858	GO:0000166(nucleotide binding)|GO:0004674(protein serine/threonine kinase activity)|GO:0005515(protein binding)|GO:0005524(ATP binding)|GO:0005634(nucleus)|GO:0005730(nucleolus)|GO:0006468(protein phosphorylation)|GO:0007049(cell cycle)|GO:0007243(intracellular protein kinase cascade)|GO:0031572(G2/M transition DNA damage checkpoint)|GO:0031573(intra-S DNA damage checkpoint)|GO:0046872(metal ion …
ZNF669	Homo sapiens zinc finger protein 669 (ZNF669), transcript variant 1, mRNA [NM_024804]	358.115	32.0799	30.6105	3.0267	2.9226	19.7738	140.268	8.57437	-4.03202	0.360073	79862	GO:0003677(DNA binding)|GO:0005622(intracellular)|GO:0005634(nucleus)|GO:0006355(regulation of transcription, DNA-dependent)|GO:0008270(zinc ion binding)|GO:0046872(metal ion binding)
RICH2	Homo sapiens Rho GTPase activating protein 44 (ARHGAP44), mRNA [NM_014859]	96.8582	35.3125	90.6193	9.9878	204.053	63.1752	74.2633	92.4055	0.315328	0.836136	9912	GO:0005096(GTPase activator activity)|GO:0005622(intracellular)|GO:0005737(cytoplasm)|GO:0005829(cytosol)|GO:0007165(signal transduction)|GO:0007264(small GTPase mediated signal transduction)|GO:0051056(regulation of small GTPase mediated signal transduction)
SIGLEC9	Homo sapiens sialic acid binding Ig-like lectin 9 (SIGLEC9), transcript variant 2, mRNA [NM_014441]	3.1626	3.1735	3.0897	4.2186	3.2038	5.0316	3.14193	4.15133	0.401922	0.209137	27180	GO:0005529(sugar binding)|GO:0005887(integral to plasma membrane)|GO:0007155(cell adhesion)|GO:0007166(cell surface receptor linked signaling pathway)|GO:0016020(membrane)
BCAS3	Homo sapiens breast carcinoma amplified sequence 3 (BCAS3), transcript variant 2, mRNA [NM_017679]	22.8544	67.1639	30.4733	3.9285	3.1058	3.0492	40.1639	3.36117	-3.57886	0.117191	54828	GO:0005634(nucleus)
TUBG2	Homo sapiens tubulin, gamma 2 (TUBG2), mRNA [NM_016437]	1495.66	2535.23	1545.38	379.828	1123.65	1661.12	1858.76	1054.87	-0.817278	0.227769	27175	GO:0000086(G2/M transition of mitotic cell cycle)|GO:0000166(nucleotide binding)|GO:0000278(mitotic cell cycle)|GO:0003924(GTPase activity)|GO:0005198(structural molecule activity)|GO:0005525(GTP binding)|GO:0005737(cytoplasm)|GO:0005815(microtubule organizing center)|GO:0005829(cytosol)|GO:0005874(microtubule)|GO:0007017(microtubule-based process)|GO:0015630(microtubule cytoskeleton)|GO:0051258(…
LOC727865	Unknown	6929.05	8557.45	7918.7	5240.93	9072.17	7445.18	7801.73	7252.76	-0.105265	0.479632
KREMEN1	Homo sapiens kringle containing transmembrane protein 1 (KREMEN1), transcript variant 3, mRNA [NM_001039570]	10.1934	3.411	11.5138	7.6653	3.3119	10.1947	8.37273	7.0573	-0.246582	0.201478	83999	GO:0005515(protein binding)|GO:0005624(membrane fraction)|GO:0007154(cell communication)|GO:0016020(membrane)|GO:0016021(integral to membrane)|GO:0016055(Wnt receptor signaling pathway)|GO:0060828(regulation of canonical Wnt receptor signaling pathway)
CST11	Homo sapiens cystatin 11 (CST11), transcript variant 1, mRNA [NM_130794]	3.244	3.3495	3.2185	4.6393	3.2765	3.1446	3.27067	3.6868	0.172784	0.48486	140880	GO:0004869(cysteine-type endopeptidase inhibitor activity)|GO:0005634(nucleus)|GO:0005737(cytoplasm)|GO:0030414(peptidase inhibitor activity)|GO:0042742(defense response to bacterium)
HOXC10	Homo sapiens homeobox C10 (HOXC10), mRNA [NM_017409]	3.288	13.4631	6.1718	19.9291	20.2368	82.5679	7.64097	40.9113	2.42067	0.265729	3226	GO:0003700(sequence-specific DNA binding transcription factor activity)|GO:0005634(nucleus)|GO:0007275(multicellular organismal development)|GO:0008284(positive regulation of cell proliferation)|GO:0019907(cyclin-dependent protein kinase activating kinase holoenzyme complex)|GO:0021520(spinal cord motor neuron cell fate specification)|GO:0043565(sequence-specific DNA binding)|GO:0050905(neuromusc…
SIGLEC11	Homo sapiens sialic acid binding Ig-like lectin 11 (SIGLEC11), transcript variant 1, mRNA [NM_052884]	90.8266	97.6765	126.461	110.483	124.241	82.3725	104.988	105.699	0.00973274	0.97766	114132	GO:0005529(sugar binding)|GO:0007155(cell adhesion)|GO:0016020(membrane)|GO:0016021(integral to membrane)
PRG2	Homo sapiens lipid phosphate phosphatase-related protein type 3 (LPPR3), mRNA [NM_024888]	15.8734	22.4739	7.1068	9.5575	22.7245	3.9932	15.1514	12.0917	-0.325427	0.247893	79948	GO:0008195(phosphatidate phosphatase activity)|GO:0016020(membrane)|GO:0016021(integral to membrane)|GO:0016787(hydrolase activity)
DHCR7	Homo sapiens 7-dehydrocholesterol reductase (DHCR7), transcript variant 1, mRNA [NM_001360]	2.8844	2.9429	9.6917	186.719	9.3539	8.1484	5.173	68.0739	3.71803	0.407743	1717	GO:0001568(blood vessel development)|GO:0005640(nuclear outer membrane)|GO:0005783(endoplasmic reticulum)|GO:0005789(endoplasmic reticulum membrane)|GO:0005792(microsome)|GO:0006695(cholesterol biosynthetic process)|GO:0009791(post-embryonic development)|GO:0016020(membrane)|GO:0016021(integral to membrane)|GO:0016491(oxidoreductase activity)|GO:0030154(cell differentiation)|GO:0030324(lung devel…
DCBLD2	Homo sapiens discoidin, CUB and LCCL domain containing 2 (DCBLD2), mRNA [NM_080927]	2639.38	3190.4	2778.07	1027.8	558.419	5701.1	2869.28	2429.11	-0.240264	0.820641	131566	GO:0005887(integral to plasma membrane)|GO:0007155(cell adhesion)|GO:0009986(cell surface)|GO:0016020(membrane)|GO:0030308(negative regulation of cell growth)|GO:0030522(intracellular receptor mediated signaling pathway)|GO:0042060(wound healing)
DYRK1B	Homo sapiens dual-specificity tyrosine-(Y)-phosphorylation regulated kinase 1B (DYRK1B), transcript variant a, mRNA [NM_004714]	115.938	45.3251	59.9579	67.4739	72.6424	46.8708	73.7403	62.329	-0.242549	0.654165	9149	GO:0000166(nucleotide binding)|GO:0003713(transcription coactivator activity)|GO:0004672(protein kinase activity)|GO:0004674(protein serine/threonine kinase activity)|GO:0004712(protein serine/threonine/tyrosine kinase activity)|GO:0004713(protein tyrosine kinase activity)|GO:0005515(protein binding)|GO:0005524(ATP binding)|GO:0005634(nucleus)|GO:0005730(nucleolus)|GO:0006468(protein phosphorylat…
C9orf126	Homo sapiens suppressor of cancer cell invasion (SCAI), transcript variant 1, mRNA [NM_173690]	3.7573	3.5761	12.8423	3.7045	3.7516	3.3571	6.72523	3.6044	-0.899825	0.430225	286205	GO:0003714(transcription corepressor activity)|GO:0005515(protein binding)|GO:0005634(nucleus)|GO:0005737(cytoplasm)|GO:0006355(regulation of transcription, DNA-dependent)|GO:0009968(negative regulation of signal transduction)|GO:0016020(membrane)|GO:0016021(integral to membrane)|GO:0030336(negative regulation of cell migration)|GO:0035024(negative regulation of Rho protein signal transduction)
VSTM2L	Homo sapiens V-set and transmembrane domain containing 2 like (VSTM2L), mRNA [NM_080607]	3.4866	7.8672	6.4926	10.7876	3.8858	4.5073	5.9488	6.39357	0.104022	0.909897	128434	GO:0005515(protein binding)
EIF4A1	Homo sapiens eukaryotic translation initiation factor 4A1 (EIF4A1), transcript variant 1, mRNA [NM_001416]	10736.5	12159.9	11244.3	12820.4	10815.6	8786.8	11380.2	10807.6	-0.074484	0.715912	1973	GO:0000166(nucleotide binding)|GO:0000288(nuclear-transcribed mRNA catabolic process, deadenylation-dependent decay)|GO:0000289(nuclear-transcribed mRNA poly(A) tail shortening)|GO:0000339(RNA cap binding)|GO:0003729(mRNA binding)|GO:0003743(translation initiation factor activity)|GO:0004386(helicase activity)|GO:0005515(protein binding)|GO:0005524(ATP binding)|GO:0005829(cytosol)|GO:0006412(tran…
NFYA	Homo sapiens nuclear transcription factor Y, alpha (NFYA), transcript variant 1, mRNA [NM_002505]	1711.15	71.2944	16.8894	41.2756	39.3166	85.9344	599.779	55.5089	-3.43364	0.436051	4800	GO:0003677(DNA binding)|GO:0003700(sequence-specific DNA binding transcription factor activity)|GO:0005515(protein binding)|GO:0005634(nucleus)|GO:0006355(regulation of transcription, DNA-dependent)|GO:0006366(transcription from RNA polymerase II promoter)|GO:0016602(CCAAT-binding factor complex)|GO:0045944(positive regulation of transcription from RNA polymerase II promoter)
QRSL1	glutaminyl-tRNA synthase (glutamine-hydrolyzing)-like 1 [Source:HGNC Symbol;Acc:21020] [ENST00000369044]	3.9472	3.723	7.3084	3.3133	3.8123	3.3805	4.99287	3.50203	-0.511676	0.351161	55278	GO:0000166(nucleotide binding)|GO:0005524(ATP binding)|GO:0005739(mitochondrion)|GO:0016874(ligase activity)|GO:0030956(glutamyl-tRNA(Gln) amidotransferase complex)|GO:0032543(mitochondrial translation)|GO:0050567(glutaminyl-tRNA synthase (glutamine-hydrolyzing) activity)|GO:0070681(glutaminyl-tRNAGln biosynthesis via transamidation)
SLC35E1	Homo sapiens solute carrier family 35, member E1 (SLC35E1), mRNA [NM_024881]	206.708	319.731	172.959	119.414	241.419	114.573	233.132	158.469	-0.55695	0.0128371	79939	GO:0006810(transport)|GO:0016020(membrane)|GO:0016021(integral to membrane)
NGRN	Homo sapiens neugrin, neurite outgrowth associated (NGRN), transcript variant 2, mRNA [NM_001033088]	612.994	684.843	2116.49	822.559	1326.8	1003.47	1138.11	1050.94	-0.114953	0.884032	51335	GO:0003674(molecular_function)|GO:0005576(extracellular region)|GO:0005634(nucleus)|GO:0007275(multicellular organismal development)|GO:0007399(nervous system development)|GO:0030182(neuron differentiation)
PTK7	Homo sapiens PTK7 protein tyrosine kinase 7 (PTK7), transcript variant PTK7-1, mRNA [NM_002821]	1622.13	2768.99	1444.2	418.426	552.025	2377.61	1945.11	1116.02	-0.801486	0.466126	5754	GO:0001736(establishment of planar polarity)|GO:0001843(neural tube closure)|GO:0003401(axis elongation)|GO:0004714(transmembrane receptor protein tyrosine kinase activity)|GO:0004872(receptor activity)|GO:0005524(ATP binding)|GO:0005624(membrane fraction)|GO:0005887(integral to plasma membrane)|GO:0005911(cell-cell junction)|GO:0007155(cell adhesion)|GO:0007165(signal transduction)|GO:0010976(po…
NXF3	Homo sapiens nuclear RNA export factor 3 (NXF3), mRNA [NM_022052]	11.5231	3.3231	91.1528	10.9681	28.1376	10.0515	35.333	16.3857	-1.10858	0.613066	56000	GO:0000166(nucleotide binding)|GO:0003729(mRNA binding)|GO:0005515(protein binding)|GO:0005622(intracellular)|GO:0005634(nucleus)|GO:0005737(cytoplasm)|GO:0006406(mRNA export from nucleus)|GO:0006810(transport)|GO:0016973(poly(A)+ mRNA export from nucleus)|GO:0042272(nuclear RNA export factor complex)
OR2V2	Homo sapiens olfactory receptor, family 2, subfamily V, member 2 (OR2V2), mRNA [NM_206880]	7.4336	2.9817	2.9473	2.9765	3.0007	5.9572	4.4542	3.97813	-0.163075	0.846684	285659	GO:0004871(signal transducer activity)|GO:0004872(receptor activity)|GO:0004930(G-protein coupled receptor activity)|GO:0004984(olfactory receptor activity)|GO:0005886(plasma membrane)|GO:0016021(integral to membrane)|GO:0050896(response to stimulus)
POGZ	Homo sapiens pogo transposable element with ZNF domain (POGZ), transcript variant 1, mRNA [NM_015100]	311.028	199.569	205.13	3.033	32.255	393.701	238.576	142.996	-0.738467	0.584064	23126	GO:0000790(nuclear chromatin)|GO:0003677(DNA binding)|GO:0005515(protein binding)|GO:0005622(intracellular)|GO:0005634(nucleus)|GO:0005694(chromosome)|GO:0005730(nucleolus)|GO:0005737(cytoplasm)|GO:0006355(regulation of transcription, DNA-dependent)|GO:0007049(cell cycle)|GO:0007064(mitotic sister chromatid cohesion)|GO:0008270(zinc ion binding)|GO:0046872(metal ion binding)|GO:0051301(cell divis…
LOC100129476	PREDICTED: Homo sapiens hypothetical LOC100129476 (LOC100129476), miscRNA [XR_132697]	6.3805	2.8747	2.8533	2.9512	16.5308	2.8589	4.03617	7.44697	0.883667	0.580423	100129476
DISP1	Homo sapiens dispatched homolog 1 (Drosophila) (DISP1), mRNA [NM_032890]	298.216	350.072	930.816	83.8795	74.9005	530.585	526.368	229.788	-1.19577	0.0323967	84976	GO:0007224(smoothened signaling pathway)|GO:0007225(patched ligand maturation)|GO:0007368(determination of left/right symmetry)|GO:0008158(hedgehog receptor activity)|GO:0009880(embryonic pattern specification)|GO:0009953(dorsal/ventral pattern formation)|GO:0015197(peptide transporter activity)|GO:0015833(peptide transport)|GO:0016020(membrane)|GO:0016021(integral to membrane)|GO:0016323(basolat…
C1orf35	Homo sapiens chromosome 1 open reading frame 35 (C1orf35), mRNA [NM_024319]	5.1106	30.3518	20.7383	85.5366	3.2995	43.0882	18.7336	43.9748	1.23105	0.501765	79169
C14orf148	Homo sapiens NADP-dependent oxidoreductase domain containing 1 (NOXRED1), mRNA [NM_001113475]	6.2323	3.3661	3.2494	3.1874	3.2695	16.6734	4.2826	7.7101	0.848263	0.568728	122945	GO:0000166(nucleotide binding)|GO:0004735(pyrroline-5-carboxylate reductase activity)|GO:0006561(proline biosynthetic process)|GO:0016491(oxidoreductase activity)
ZMYM3	Homo sapiens zinc finger, MYM-type 3 (ZMYM3), transcript variant 2, mRNA [NM_005096]	171.339	870.699	15.5284	371.826	16.7574	121.408	352.522	169.997	-1.0522	0.642182	9203	GO:0003677(DNA binding)|GO:0005634(nucleus)|GO:0007010(cytoskeleton organization)|GO:0007275(multicellular organismal development)|GO:0008270(zinc ion binding)|GO:0022604(regulation of cell morphogenesis)|GO:0046872(metal ion binding)
NDUFA11	Homo sapiens NADH dehydrogenase (ubiquinone) 1 alpha subcomplex, 11, 14.7kDa (NDUFA11), nuclear gene encoding mitochondrial protein, transcript variant 1, mRNA [NM_175614]	234.033	33.4031	461.816	74.1545	379.47	251.217	243.084	234.947	-0.0491196	0.967639	126328	GO:0005739(mitochondrion)|GO:0005743(mitochondrial inner membrane)|GO:0005747(mitochondrial respiratory chain complex I)|GO:0006810(transport)|GO:0016020(membrane)|GO:0016021(integral to membrane)|GO:0022904(respiratory electron transport chain)|GO:0070469(respiratory chain)
PTPN3	Homo sapiens protein tyrosine phosphatase, non-receptor type 3 (PTPN3), transcript variant 3, mRNA [NM_001145369]	3.6123	10.6303	4.0693	37.065	10.4444	3.4611	6.10397	16.9902	1.47688	0.436457	5774	GO:0001784(phosphotyrosine binding)|GO:0004725(protein tyrosine phosphatase activity)|GO:0005515(protein binding)|GO:0005737(cytoplasm)|GO:0005856(cytoskeleton)|GO:0005886(plasma membrane)|GO:0006470(protein dephosphorylation)|GO:0008092(cytoskeletal protein binding)|GO:0009898(internal side of plasma membrane)|GO:0016787(hydrolase activity)|GO:0035335(peptidyl-tyrosine dephosphorylation)|GO:0045…
NS3BP	PREDICTED: Homo sapiens NS3BP (NS3BP), miscRNA [XR_109071]	3.2239	191.014	14.1975	4.7664	80.0659	59.1399	69.4785	47.9907	-0.533811	0.689113	171391
PPIA	Homo sapiens peptidylprolyl isomerase A (cyclophilin A) (PPIA), mRNA [NM_021130]	12564.6	10086.8	9812.34	8571.89	7767.41	9522	10821.2	8620.43	-0.328032	0.17609	5478	GO:0002576(platelet degranulation)|GO:0003755(peptidyl-prolyl cis-trans isomerase activity)|GO:0005515(protein binding)|GO:0005576(extracellular region)|GO:0005634(nucleus)|GO:0005737(cytoplasm)|GO:0005829(cytosol)|GO:0006278(RNA-dependent DNA replication)|GO:0006457(protein folding)|GO:0007596(blood coagulation)|GO:0016032(viral reproduction)|GO:0016853(isomerase activity)|GO:0019047(provirus in…
DCC	Homo sapiens deleted in colorectal carcinoma (DCC), mRNA [NM_005215]	3.2901	3.6578	3.3641	5.4987	3.3564	3.2213	3.43733	4.02547	0.227866	0.543939	1630	GO:0001975(response to amphetamine)|GO:0003713(transcription coactivator activity)|GO:0004872(receptor activity)|GO:0004888(transmembrane receptor activity)|GO:0005042(netrin receptor activity)|GO:0005515(protein binding)|GO:0005829(cytosol)|GO:0005886(plasma membrane)|GO:0006915(apoptosis)|GO:0006917(induction of apoptosis)|GO:0007275(multicellular organismal development)|GO:0007409(axonogenesis…
LOC643475	Homo sapiens mRNA for FLJ00409 protein. [AK090485]	3.3589	4.0386	3.2968	4.6886	3.343	3.2083	3.56477	3.74663	0.0717871	0.790454
CCDC71	Homo sapiens coiled-coil domain containing 71 (CCDC71), mRNA [NM_022903]	1134.44	226.413	234.685	10.4229	11.5391	260.061	531.846	94.0076	-2.50016	0.337477	64925
LRRC4C	Homo sapiens leucine rich repeat containing 4C (LRRC4C), mRNA [NM_020929]	29.1941	19.8205	30.5228	135.2	59.1047	26.4597	26.5125	73.5881	1.4728	0.27922	57689	GO:0005515(protein binding)|GO:0016020(membrane)|GO:0016021(integral to membrane)|GO:0050770(regulation of axonogenesis)
NKAIN2	Homo sapiens Na+/K+ transporting ATPase interacting 2 (NKAIN2), transcript variant 1, mRNA [NM_001040214]	3.834	4.4519	3.8639	3.4921	163.336	3.3535	4.04993	56.7273	3.80807	0.425751	154215	GO:0005886(plasma membrane)|GO:0016021(integral to membrane)
B9D1	Homo sapiens B9 protein domain 1 (B9D1), transcript variant 2, mRNA [NM_015681]	3.1195	3.2074	12.3699	3.2957	10.7816	3.0439	6.23227	5.70707	-0.127008	0.924292	27077	GO:0005813(centrosome)|GO:0005932(microtubule basal body)|GO:0008158(hedgehog receptor activity)|GO:0042384(cilium assembly)|GO:0060271(cilium morphogenesis)
REPIN1	Homo sapiens replication initiator 1 (REPIN1), transcript variant 2, mRNA [NM_014374]	9.5182	3.6337	200.706	13.9185	181.652	116.457	71.2859	104.009	0.545022	0.712287	29803	GO:0003677(DNA binding)|GO:0005622(intracellular)|GO:0005634(nucleus)|GO:0005664(nuclear origin of replication recognition complex)|GO:0006260(DNA replication)|GO:0008270(zinc ion binding)|GO:0046872(metal ion binding)
BRWD1	Homo sapiens bromodomain and WD repeat domain containing 1 (BRWD1), transcript variant 1, mRNA [NM_018963]	155.668	158.344	9.9853	7.5224	4.3709	46.5249	107.999	19.4727	-2.47149	0.292656	54014	GO:0003674(molecular_function)|GO:0005634(nucleus)|GO:0005730(nucleolus)|GO:0005737(cytoplasm)|GO:0006357(regulation of transcription from RNA polymerase II promoter)|GO:0007010(cytoskeleton organization)|GO:0008360(regulation of cell shape)
LSMD1	Homo sapiens LSM domain containing 1 (LSMD1), mRNA [NM_032356]	3.6885	268.827	50.0217	10.2556	685.433	539.36	107.512	411.683	1.93703	0.180265	84316	GO:0005634(nucleus)|GO:0005737(cytoplasm)
HIPK1	Homo sapiens homeodomain interacting protein kinase 1 (HIPK1), transcript variant 1, mRNA [NM_198268]	66.8743	2.8866	54.1263	210.263	26.1557	29.0114	41.2957	88.4768	1.09931	0.445665	204851	GO:0000166(nucleotide binding)|GO:0001654(eye development)|GO:0003677(DNA binding)|GO:0004674(protein serine/threonine kinase activity)|GO:0005515(protein binding)|GO:0005524(ATP binding)|GO:0005634(nucleus)|GO:0005737(cytoplasm)|GO:0006355(regulation of transcription, DNA-dependent)|GO:0006915(apoptosis)|GO:0010803(regulation of tumor necrosis factor-mediated signaling pathway)|GO:0045766(positi…
APBB1	Homo sapiens amyloid beta (A4) precursor protein-binding, family B, member 1 (Fe65) (APBB1), transcript variant 1, mRNA [NM_001164]	1006.52	566.624	795.273	3.9792	817.615	209.184	789.473	343.593	-1.20019	0.349983	322	GO:0001540(beta-amyloid binding)|GO:0003682(chromatin binding)|GO:0005515(protein binding)|GO:0005634(nucleus)|GO:0005737(cytoplasm)|GO:0005886(plasma membrane)|GO:0006355(regulation of transcription, DNA-dependent)|GO:0006974(response to DNA damage stimulus)|GO:0007050(cell cycle arrest)|GO:0007165(signal transduction)|GO:0007409(axonogenesis)|GO:0008134(transcription factor binding)|GO:0016568(…
SLC17A1	Homo sapiens solute carrier family 17 (sodium phosphate), member 1 (SLC17A1), mRNA [NM_005074]	6.2675	2.9741	2.9115	3.1253	2.9272	3.0713	4.05103	3.04127	-0.413618	0.444174	6568	GO:0005624(membrane fraction)|GO:0005886(plasma membrane)|GO:0005887(integral to plasma membrane)|GO:0006811(ion transport)|GO:0006814(sodium ion transport)|GO:0006817(phosphate transport)|GO:0015293(symporter activity)|GO:0015321(sodium-dependent phosphate transmembrane transporter activity)|GO:0044341(sodium-dependent phosphate transport)|GO:0046415(urate metabolic process)|GO:0055085(transmemb…
CCDC88C	Homo sapiens coiled-coil domain containing 88C (CCDC88C), mRNA [NM_001080414]	51.999	101.157	18.0104	11.4608	17.9105	3.4611	57.0555	10.9441	-2.38221	0.147887	440193	GO:0000226(microtubule cytoskeleton organization)|GO:0001932(regulation of protein phosphorylation)|GO:0005626(insoluble fraction)|GO:0005737(cytoplasm)|GO:0008017(microtubule binding)|GO:0016055(Wnt receptor signaling pathway)|GO:0030165(PDZ domain binding)|GO:0031648(protein destabilization)|GO:0043621(protein self-association)|GO:0051260(protein homooligomerization)
HS3ST4	Homo sapiens heparan sulfate (glucosamine) 3-O-sulfotransferase 4 (HS3ST4), mRNA [NM_006040]	3.0598	9.5942	3.0368	2.9686	3.0446	2.9632	5.23027	2.99213	-0.80571	0.408217	9951	GO:0000139(Golgi membrane)|GO:0005576(extracellular region)|GO:0005794(Golgi apparatus)|GO:0008146(sulfotransferase activity)|GO:0008467([heparan sulfate]-glucosamine 3-sulfotransferase 1 activity)|GO:0016020(membrane)|GO:0016021(integral to membrane)|GO:0016740(transferase activity)|GO:0030201(heparan sulfate proteoglycan metabolic process)
MYOZ3	Homo sapiens myozenin 3 (MYOZ3), transcript variant 2, mRNA [NM_133371]	111.512	98.0887	121.741	63.9295	104.497	84.0516	110.447	84.1593	-0.39216	0.25404	91977	GO:0005515(protein binding)|GO:0005737(cytoplasm)|GO:0030018(Z disc)
RPL26L1	Homo sapiens ribosomal protein L26-like 1 (RPL26L1), mRNA [NM_016093]	504.467	84.1483	120.517	2.87	2.9226	2.8793	236.378	2.89063	-6.35356	0.224628	51121	GO:0003735(structural constituent of ribosome)|GO:0005622(intracellular)|GO:0005829(cytosol)|GO:0006412(translation)|GO:0006414(translational elongation)|GO:0006415(translational termination)|GO:0010467(gene expression)|GO:0015934(large ribosomal subunit)|GO:0016032(viral reproduction)|GO:0016070(RNA metabolic process)|GO:0016071(mRNA metabolic process)|GO:0019058(viral infectious cycle)|GO:00190…
MFI2	Homo sapiens antigen p97 (melanoma associated) identified by monoclonal antibodies 133.2 and 96.5 (MFI2), transcript variant 1, mRNA [NM_005929]	26.5951	24.1877	19.7557	60.9515	50.7709	25.4247	23.5128	45.7157	0.959241	0.122164	4241	GO:0005506(iron ion binding)|GO:0005515(protein binding)|GO:0005576(extracellular region)|GO:0005886(plasma membrane)|GO:0005887(integral to plasma membrane)|GO:0006811(ion transport)|GO:0006826(iron ion transport)|GO:0006879(cellular iron ion homeostasis)|GO:0008199(ferric iron binding)|GO:0031225(anchored to membrane)|GO:0046872(metal ion binding)
LOC100131938	pre-B-cell leukemia homeobox 1 [Source:HGNC Symbol;Acc:8632] [ENST00000474046]	4.2927	4.8267	4.3153	3.7314	4.7263	6.1243	4.47823	4.86067	0.118225	0.650772	5087	GO:0001655(urogenital system development)|GO:0001658(branching involved in ureteric bud morphogenesis)|GO:0003677(DNA binding)|GO:0003700(sequence-specific DNA binding transcription factor activity)|GO:0005515(protein binding)|GO:0005634(nucleus)|GO:0005667(transcription factor complex)|GO:0005730(nucleolus)|GO:0005737(cytoplasm)|GO:0006355(regulation of transcription, DNA-dependent)|GO:0006694(s…
SERPINB10	Homo sapiens serpin peptidase inhibitor, clade B (ovalbumin), member 10 (SERPINB10), mRNA [NM_005024]	3.0742	3.0473	3.0048	3.0244	3.0738	3.0103	3.0421	3.03617	-0.00281659	0.818684	5273	GO:0004867(serine-type endopeptidase inhibitor activity)|GO:0005634(nucleus)|GO:0005737(cytoplasm)|GO:0010951(negative regulation of endopeptidase activity)|GO:0030162(regulation of proteolysis)|GO:0030414(peptidase inhibitor activity)|GO:0045861(negative regulation of proteolysis)
ZNF232	Homo sapiens zinc finger protein 232 (ZNF232), mRNA [NM_014519]	296.142	1266.03	134.377	1433.92	106.209	41.7095	565.517	527.279	-0.101003	0.959302	7775	GO:0003677(DNA binding)|GO:0003700(sequence-specific DNA binding transcription factor activity)|GO:0005622(intracellular)|GO:0005634(nucleus)|GO:0008270(zinc ion binding)|GO:0016032(viral reproduction)|GO:0046872(metal ion binding)
SERF2	Homo sapiens small EDRK-rich factor 2 (SERF2), transcript variant 4, mRNA [NM_001199877]	78.8827	544.815	74.0685	677.925	129.22	424.907	232.589	410.684	0.820248	0.618754	10169	GO:0003674(molecular_function)|GO:0005634(nucleus)|GO:0005829(cytosol)|GO:0008150(biological_process)
SLC25A5	Homo sapiens solute carrier family 25 (mitochondrial carrier; adenine nucleotide translocator), member 5 (SLC25A5), nuclear gene encoding mitochondrial protein, mRNA [NM_001152]	5177.84	3151.65	5684.5	6131.81	2678.03	4004.81	4671.33	4271.55	-0.129075	0.651847	292	GO:0005215(transporter activity)|GO:0005515(protein binding)|GO:0005739(mitochondrion)|GO:0005743(mitochondrial inner membrane)|GO:0005887(integral to plasma membrane)|GO:0006112(energy reserve metabolic process)|GO:0006810(transport)|GO:0007059(chromosome segregation)|GO:0015207(adenine transmembrane transporter activity)|GO:0015853(adenine transport)|GO:0016020(membrane)|GO:0016032(viral reprod…
ZNF397	Homo sapiens zinc finger protein 397 (ZNF397), transcript variant 1, mRNA [NM_001135178]	225.887	200.006	98.8622	1612.15	101.591	64.2317	174.918	592.657	1.76052	0.479532	84307	GO:0003677(DNA binding)|GO:0003700(sequence-specific DNA binding transcription factor activity)|GO:0005622(intracellular)|GO:0005634(nucleus)|GO:0005737(cytoplasm)|GO:0008270(zinc ion binding)|GO:0016032(viral reproduction)|GO:0046872(metal ion binding)
PEX14	Homo sapiens peroxisomal biogenesis factor 14 (PEX14), mRNA [NM_004565]	3.4856	698.775	6.7902	4.7363	94.1035	24.2136	236.35	41.0178	-2.5266	0.440713	5195	GO:0003714(transcription corepressor activity)|GO:0005515(protein binding)|GO:0005634(nucleus)|GO:0005777(peroxisome)|GO:0005778(peroxisomal membrane)|GO:0007031(peroxisome organization)|GO:0015031(protein transport)|GO:0016020(membrane)|GO:0016021(integral to membrane)|GO:0016558(protein import into peroxisome matrix)|GO:0043234(protein complex)|GO:0043433(negative regulation of sequence-specifi…
GSG1	Homo sapiens germ cell associated 1 (GSG1), transcript variant 1, mRNA [NM_031289]	118.803	143.769	195.881	178.075	185.584	142.11	152.817	168.59	0.141706	0.697453	83445	GO:0005783(endoplasmic reticulum)|GO:0005789(endoplasmic reticulum membrane)|GO:0016020(membrane)|GO:0016021(integral to membrane)|GO:0070063(RNA polymerase binding)
EPHA3	Homo sapiens EPH receptor A3 (EPHA3), transcript variant 2, mRNA [NM_182644]	5.0291	5.3014	4.6876	4.055	5.6071	3.5363	5.00603	4.39947	-0.186339	0.317244	2042	GO:0000166(nucleotide binding)|GO:0001660(fever generation)|GO:0004872(receptor activity)|GO:0005004(GPI-linked ephrin receptor activity)|GO:0005515(protein binding)|GO:0005524(ATP binding)|GO:0005576(extracellular region)|GO:0005769(early endosome)|GO:0005886(plasma membrane)|GO:0005887(integral to plasma membrane)|GO:0006915(apoptosis)|GO:0007155(cell adhesion)|GO:0007413(axonal fasciculation)|…
NOL9	Homo sapiens nucleolar protein 9 (NOL9), mRNA [NM_024654]	111.662	407.553	312.765	348.499	875.168	81.7433	277.327	435.137	0.649883	0.522829	79707	GO:0000166(nucleotide binding)|GO:0000460(maturation of 5.8S rRNA)|GO:0003723(RNA binding)|GO:0005524(ATP binding)|GO:0005634(nucleus)|GO:0005730(nucleolus)|GO:0016301(kinase activity)|GO:0016740(transferase activity)|GO:0051731(polynucleotide 5'-hydroxyl-kinase activity)
PSMD5	Homo sapiens proteasome (prosome, macropain) 26S subunit, non-ATPase, 5 (PSMD5), mRNA [NM_005047]	894.421	1218.27	619.104	42.1886	42.6671	930.816	910.597	338.557	-1.42741	0.332834	5711	GO:0000075(cell cycle checkpoint)|GO:0000082(G1/S transition of mitotic cell cycle)|GO:0000084(S phase of mitotic cell cycle)|GO:0000209(protein polyubiquitination)|GO:0000216(M/G1 transition of mitotic cell cycle)|GO:0000278(mitotic cell cycle)|GO:0000502(proteasome complex)|GO:0002474(antigen processing and presentation of peptide antigen via MHC class I)|GO:0005515(protein binding)|GO:0005654(…
HOXA2	Homo sapiens homeobox A2 (HOXA2), mRNA [NM_006735]	43.719	91.7065	55.7214	96.8736	66.3152	47.7329	63.7156	70.3072	0.142026	0.807947	3199	GO:0000122(negative regulation of transcription from RNA polymerase II promoter)|GO:0001709(cell fate determination)|GO:0002076(osteoblast development)|GO:0003700(sequence-specific DNA binding transcription factor activity)|GO:0005634(nucleus)|GO:0005730(nucleolus)|GO:0007379(segment specification)|GO:0008045(motor axon guidance)|GO:0009952(anterior/posterior pattern formation)|GO:0009953(dorsal/…
ZNF230	Homo sapiens zinc finger protein 230 (ZNF230), mRNA [NM_006300]	57.8721	411.114	111.752	159.488	1722.95	273.471	193.579	718.637	1.89234	0.313987	7773	GO:0003677(DNA binding)|GO:0005622(intracellular)|GO:0005634(nucleus)|GO:0006355(regulation of transcription, DNA-dependent)|GO:0008270(zinc ion binding)|GO:0046872(metal ion binding)
ZNF528	Homo sapiens zinc finger protein 528 (ZNF528), mRNA [NM_032423]	3.7227	10.9997	13.2773	18.6225	10.1667	390.044	9.33323	139.611	3.90289	0.401563	84436	GO:0003677(DNA binding)|GO:0005622(intracellular)|GO:0005634(nucleus)|GO:0006355(regulation of transcription, DNA-dependent)|GO:0008270(zinc ion binding)|GO:0046872(metal ion binding)
LOC643783	PREDICTED: Homo sapiens hypothetical LOC643783, transcript variant 2 (LOC643783), miscRNA [XR_110056]	3.6913	12.2922	57.3283	6.9287	32.3519	55.5993	24.4373	31.6266	0.372057	0.389372	643783
MAFB	Homo sapiens v-maf musculoaponeurotic fibrosarcoma oncogene homolog B (avian) (MAFB), mRNA [NM_005461]	29.7594	19.7726	69.9913	42.1042	40.2232	22.8707	39.8411	35.066	-0.184183	0.843447	9935	GO:0003700(sequence-specific DNA binding transcription factor activity)|GO:0005515(protein binding)|GO:0005634(nucleus)|GO:0005667(transcription factor complex)|GO:0007379(segment specification)|GO:0007423(sensory organ development)|GO:0007585(respiratory gaseous exchange)|GO:0008134(transcription factor binding)|GO:0021571(rhombomere 5 development)|GO:0021572(rhombomere 6 development)|GO:0035284…
UNQ1887	Homo sapiens signal peptide peptidase-like 3 (SPPL3), mRNA [NM_139015]	3.3918	212.474	528.528	3.3239	3.3576	121.103	248.131	42.5949	-2.54235	0.222636	121665	GO:0004190(aspartic-type endopeptidase activity)|GO:0006508(proteolysis)|GO:0008233(peptidase activity)|GO:0016020(membrane)|GO:0016021(integral to membrane)
ARL2	Homo sapiens ADP-ribosylation factor-like 2 (ARL2), transcript variant 1, mRNA [NM_001667]	3.1552	102.318	82.0786	4.6737	22.5338	142.594	62.5173	56.6006	-0.14344	0.897672	402	GO:0000166(nucleotide binding)|GO:0003924(GTPase activity)|GO:0005095(GTPase inhibitor activity)|GO:0005515(protein binding)|GO:0005525(GTP binding)|GO:0005622(intracellular)|GO:0005634(nucleus)|GO:0005737(cytoplasm)|GO:0005739(mitochondrion)|GO:0005758(mitochondrial intermembrane space)|GO:0005794(Golgi apparatus)|GO:0005813(centrosome)|GO:0005829(cytosol)|GO:0005856(cytoskeleton)|GO:0006184(GTP…
SELI	Homo sapiens ethanolaminephosphotransferase 1 (CDP-ethanolamine-specific) (EPT1), mRNA [NM_033505]	3.7821	8.9823	14.9468	608.507	498.489	36.0671	9.23707	381.021	5.36629	0.172624	85465	GO:0004307(ethanolaminephosphotransferase activity)|GO:0008654(phospholipid biosynthetic process)|GO:0016020(membrane)|GO:0016021(integral to membrane)|GO:0016740(transferase activity)|GO:0016780(phosphotransferase activity, for other substituted phosphate groups)|GO:0046872(metal ion binding)
TBK1	Homo sapiens TANK-binding kinase 1, mRNA (cDNA clone IMAGE:3938647), partial cds. [BC009864]	10.2105	3.5874	3.2423	4.7809	3.2592	36.8543	5.68007	14.9648	1.39759	0.527696	653581
PRR13	Homo sapiens proline rich 13 (PRR13), transcript variant 3, mRNA [NM_001005354]	387.875	310.837	388.123	1717.61	1133.66	426.98	362.278	1092.75	1.59279	0.191146	54458	GO:0005634(nucleus)|GO:0005730(nucleolus)|GO:0006355(regulation of transcription, DNA-dependent)
ALK	Homo sapiens anaplastic lymphoma receptor tyrosine kinase (ALK), mRNA [NM_004304]	3.6216	39.1418	3.4713	3.3982	3.5428	3.2684	15.4116	3.40313	-2.17908	0.415757	238	GO:0000166(nucleotide binding)|GO:0000187(activation of MAPK activity)|GO:0004704(NF-kappaB-inducing kinase activity)|GO:0004714(transmembrane receptor protein tyrosine kinase activity)|GO:0004872(receptor activity)|GO:0005524(ATP binding)|GO:0005886(plasma membrane)|GO:0005887(integral to plasma membrane)|GO:0007165(signal transduction)|GO:0007169(transmembrane receptor protein tyrosine kinase s…
EP400	Homo sapiens E1A binding protein p400 (EP400), mRNA [NM_015409]	255.24	462.105	203.416	331.279	4.1838	314.309	306.92	216.591	-0.502894	0.672175	57634	GO:0000166(nucleotide binding)|GO:0003677(DNA binding)|GO:0004386(helicase activity)|GO:0005524(ATP binding)|GO:0005634(nucleus)|GO:0006355(regulation of transcription, DNA-dependent)|GO:0016568(chromatin modification)|GO:0016607(nuclear speck)|GO:0016787(hydrolase activity)|GO:0035267(NuA4 histone acetyltransferase complex)|GO:0043967(histone H4 acetylation)|GO:0043968(histone H2A acetylation)
LSM14A	Homo sapiens LSM14A, SCD6 homolog A (S. cerevisiae) (LSM14A), transcript variant 2, mRNA [NM_015578]	1014.64	1170.71	616.117	1224.94	128.721	755.998	933.821	703.22	-0.40917	0.627469	26065	GO:0000932(cytoplasmic mRNA processing body)|GO:0005737(cytoplasm)|GO:0006417(regulation of translation)|GO:0007275(multicellular organismal development)|GO:0010494(stress granule)|GO:0030529(ribonucleoprotein complex)|GO:0033962(cytoplasmic mRNA processing body assembly)|GO:0043231(intracellular membrane-bounded organelle)
GSTZ1	Homo sapiens glutathione transferase zeta 1 (GSTZ1), transcript variant 1, mRNA [NM_145870]	49.9229	59.5683	399.29	65.0348	77.1905	348.937	169.594	163.721	-0.0508464	0.816537	2954	GO:0004364(glutathione transferase activity)|GO:0004602(glutathione peroxidase activity)|GO:0005515(protein binding)|GO:0005737(cytoplasm)|GO:0005739(mitochondrion)|GO:0005829(cytosol)|GO:0006559(L-phenylalanine catabolic process)|GO:0006572(tyrosine catabolic process)|GO:0006749(glutathione metabolic process)|GO:0009072(aromatic amino acid family metabolic process)|GO:0016034(maleylacetoacetate …
TRIM24	Homo sapiens tripartite motif containing 24 (TRIM24), transcript variant 1, mRNA [NM_015905]	182.182	260.782	220.657	1375.04	859.615	272.994	221.207	835.882	1.9179	0.202962	8805	GO:0002039(p53 binding)|GO:0003682(chromatin binding)|GO:0003713(transcription coactivator activity)|GO:0004672(protein kinase activity)|GO:0004842(ubiquitin-protein ligase activity)|GO:0005102(receptor binding)|GO:0005515(protein binding)|GO:0005622(intracellular)|GO:0005634(nucleus)|GO:0005719(nuclear euchromatin)|GO:0005726(perichromatin fibrils)|GO:0005737(cytoplasm)|GO:0006366(transcription …
RBAK	Homo sapiens RB-associated KRAB zinc finger (RBAK), transcript variant 1, mRNA [NM_021163]	3.6557	3.5271	3.3566	3.2025	3.5118	4.5863	3.51313	3.76687	0.100607	0.664685	57786	GO:0003676(nucleic acid binding)|GO:0005622(intracellular)|GO:0005634(nucleus)|GO:0006355(regulation of transcription, DNA-dependent)|GO:0008270(zinc ion binding)|GO:0045892(negative regulation of transcription, DNA-dependent)|GO:0046872(metal ion binding)
ENST00000376338	MAGI family member, X-linked [Source:HGNC Symbol;Acc:30006] [ENST00000376338]	31.7223	30.7905	13.6206	22.3842	40.6811	22.0214	25.3778	28.3622	0.160404	0.676671	79917
C6orf48	Homo sapiens chromosome 6 open reading frame 48 (C6orf48), transcript variant 1, mRNA [NM_001040437]	3443.3	2175.94	6948.76	4583.47	5408.69	7243.86	4189.33	5745.34	0.455672	0.216682	50854
LARP2	Homo sapiens La ribonucleoprotein domain family, member 1B (LARP1B), transcript variant 3, mRNA [NM_032239]	10.1439	13.3928	109.483	25.6837	6.7235	10.2897	44.34	14.2323	-1.63944	0.481757	55132	GO:0003723(RNA binding)
FLJ22184	Homo sapiens putative uncharacterized protein FLJ22184 (FLJ22184), mRNA [NM_001190467]	50.4727	68.6515	56.8996	82.2765	110.256	57.9584	58.6746	83.497	0.508988	0.179179	80164
ATP1A4	Homo sapiens ATPase, Na+/K+ transporting, alpha 4 polypeptide (ATP1A4), transcript variant 1, mRNA [NM_144699]	27.7177	29.2925	15.0023	5.8537	24.3738	14.7885	24.0042	15.0053	-0.677809	0.304533	480	GO:0000166(nucleotide binding)|GO:0005391(sodium:potassium-exchanging ATPase activity)|GO:0005524(ATP binding)|GO:0005886(plasma membrane)|GO:0005887(integral to plasma membrane)|GO:0005890(sodium:potassium-exchanging ATPase complex)|GO:0006754(ATP biosynthetic process)|GO:0006813(potassium ion transport)|GO:0006814(sodium ion transport)|GO:0015077(monovalent inorganic cation transmembrane transp…
TIGD6	Homo sapiens tigger transposable element derived 6 (TIGD6), transcript variant 1, mRNA [NM_030953]	3.3426	11.2622	3.371	6.283	3.4351	3.2448	5.99193	4.32097	-0.471667	0.653892	81789	GO:0000775(chromosome, centromeric region)|GO:0003677(DNA binding)|GO:0005634(nucleus)|GO:0006355(regulation of transcription, DNA-dependent)
RIMBP2	Homo sapiens RIMS binding protein 2 (RIMBP2), mRNA [NM_015347]	4.5629	9.0941	4.3286	8.6325	4.9999	5.3592	5.9952	6.33053	0.0785192	0.900952	23504	GO:0005886(plasma membrane)|GO:0010923(negative regulation of phosphatase activity)|GO:0030054(cell junction)|GO:0045202(synapse)
NAT12	Homo sapiens N(alpha)-acetyltransferase 30, NatC catalytic subunit (NAA30), mRNA [NM_001011713]	54.3106	12.2165	25.6096	9.6122	4.4598	3.4711	30.7122	5.8477	-2.39287	0.146857	122830	GO:0004596(peptide alpha-N-acetyltransferase activity)|GO:0005737(cytoplasm)|GO:0008080(N-acetyltransferase activity)|GO:0008152(metabolic process)|GO:0016746(transferase activity, transferring acyl groups)
RBM10	Homo sapiens RNA binding motif protein 10 (RBM10), transcript variant 1, mRNA [NM_005676]	42.3399	379.346	918.421	57.4494	50.7018	465.805	446.702	191.319	-1.22334	0.209477	8241	GO:0000166(nucleotide binding)|GO:0003723(RNA binding)|GO:0005622(intracellular)|GO:0005634(nucleus)|GO:0005730(nucleolus)|GO:0006397(mRNA processing)|GO:0008150(biological_process)|GO:0008270(zinc ion binding)|GO:0008380(RNA splicing)|GO:0016585(chromatin remodeling complex)|GO:0046872(metal ion binding)
HIPK4	Homo sapiens homeodomain interacting protein kinase 4 (HIPK4), mRNA [NM_144685]	9.9965	2.9309	7.8842	16.4075	12.6856	138.82	6.9372	55.971	3.01225	0.353931	147746	GO:0000166(nucleotide binding)|GO:0004674(protein serine/threonine kinase activity)|GO:0005524(ATP binding)|GO:0005737(cytoplasm)
CCDC120	Homo sapiens coiled-coil domain containing 120 (CCDC120), transcript variant 3, mRNA [NM_033626]	163.608	134.21	18.9334	12.1757	350.171	4.9245	105.584	122.424	0.213494	0.889573	90060
SLC10A7	Homo sapiens solute carrier family 10 (sodium/bile acid cotransporter family), member 7 (SLC10A7), transcript variant 3, mRNA [NM_032128]	3.0761	3.1772	3.5316	3.0343	9.5675	3.0356	3.26163	5.21247	0.676372	0.472836	84068	GO:0006811(ion transport)|GO:0006814(sodium ion transport)|GO:0008508(bile acid:sodium symporter activity)|GO:0015293(symporter activity)|GO:0016020(membrane)|GO:0016021(integral to membrane)
LOC729029	Homo sapiens uncharacterized LOC100505648 (LOC100505648), non-coding RNA [NR_040058]	200.351	3.3442	3.2457	4.0896	3.2011	27.2366	68.9802	11.5091	-2.58341	0.496552	100505648
ALDH9A1	Homo sapiens aldehyde dehydrogenase 9 family, member A1 (ALDH9A1), mRNA [NM_000696]	557.442	306.53	429.972	13.5943	466.046	320.935	431.315	266.858	-0.692666	0.506462	223	GO:0001822(kidney development)|GO:0001889(liver development)|GO:0004028(3-chloroallyl aldehyde dehydrogenase activity)|GO:0004029(aldehyde dehydrogenase (NAD) activity)|GO:0005737(cytoplasm)|GO:0005739(mitochondrion)|GO:0005829(cytosol)|GO:0005886(plasma membrane)|GO:0006081(cellular aldehyde metabolic process)|GO:0016491(oxidoreductase activity)|GO:0019145(aminobutyraldehyde dehydrogenase activi…
FAM53B	Homo sapiens family with sequence similarity 53, member B (FAM53B), mRNA [NM_014661]	56.8233	22.8802	22.6365	6.6027	3.5199	16.8053	34.1133	8.97597	-1.9262	0.195775	9679	GO:0003674(molecular_function)|GO:0005575(cellular_component)|GO:0008150(biological_process)
INA	Homo sapiens internexin neuronal intermediate filament protein, alpha (INA), mRNA [NM_032727]	19.8064	2.9644	2.9124	2.8934	2.9384	2.8959	8.56107	2.90923	-1.55715	0.4212	9118	GO:0005200(structural constituent of cytoskeleton)|GO:0005883(neurofilament)|GO:0007275(multicellular organismal development)|GO:0007399(nervous system development)|GO:0030154(cell differentiation)|GO:0042246(tissue regeneration)|GO:0060052(neurofilament cytoskeleton organization)
ZMYM2	Homo sapiens mRNA; cDNA DKFZp564B162 (from clone DKFZp564B162). [AL136621]	14.8425	22.121	7.5017	5.2261	21.4967	80.8465	14.8217	35.8564	1.27452	0.507495	7750	GO:0005634(nucleus)|GO:0006355(regulation of transcription, DNA-dependent)|GO:0008150(biological_process)|GO:0008270(zinc ion binding)|GO:0016605(PML body)|GO:0031624(ubiquitin conjugating enzyme binding)|GO:0046872(metal ion binding)
ATL2	Homo sapiens atlastin GTPase 2 (ATL2), transcript variant 1, mRNA [NM_022374]	75.3492	40.5657	59.1333	66.9793	328.223	300.021	58.3494	231.741	1.98972	0.19976	64225	GO:0000166(nucleotide binding)|GO:0003924(GTPase activity)|GO:0005515(protein binding)|GO:0005525(GTP binding)|GO:0005783(endoplasmic reticulum)|GO:0005789(endoplasmic reticulum membrane)|GO:0006184(GTP catabolic process)|GO:0006888(ER to Golgi vesicle-mediated transport)|GO:0007029(endoplasmic reticulum organization)|GO:0007030(Golgi organization)|GO:0016020(membrane)|GO:0016021(integral to memb…
STXBP5L	Homo sapiens syntaxin binding protein 5-like (STXBP5L), mRNA [NM_014980]	3.1404	3.3787	3.2575	12.3236	3.2257	3.1216	3.25887	6.22363	0.933387	0.440952	9515	GO:0005737(cytoplasm)|GO:0005886(plasma membrane)|GO:0006887(exocytosis)|GO:0015031(protein transport)|GO:0016021(integral to membrane)
ENST00000397549	HCG1987623LOC651900 protein [Source:UniProtKB/TrEMBL;Acc:Q96JS6] [ENST00000397549]	7.7645	8.1215	3.9125	7.7218	4.3045	6.0589	6.5995	6.0284	-0.130582	0.774125
RNH1	Homo sapiens ribonuclease/angiogenin inhibitor 1 (RNH1), transcript variant 1, mRNA [NM_002939]	197.227	323.778	45.9704	216.42	222.264	604.321	188.992	347.668	0.879388	0.515988	6050	GO:0005515(protein binding)|GO:0005737(cytoplasm)|GO:0006402(mRNA catabolic process)|GO:0008428(ribonuclease inhibitor activity)|GO:0032311(angiogenin-PRI complex)|GO:0045765(regulation of angiogenesis)
ZNF432	Homo sapiens zinc finger protein 432 (ZNF432), mRNA [NM_014650]	124.664	85.8527	54.9711	168.37	226.413	301.678	88.4961	232.154	1.39139	0.133879	9668	GO:0003677(DNA binding)|GO:0005622(intracellular)|GO:0005634(nucleus)|GO:0006355(regulation of transcription, DNA-dependent)|GO:0008270(zinc ion binding)|GO:0046872(metal ion binding)
ZNF624	Homo sapiens zinc finger protein 624 (ZNF624), mRNA [NM_020787]	10.871	47.1078	92.5874	22.3808	20.2344	104.369	50.1887	48.9948	-0.0347349	0.934391	57547	GO:0003677(DNA binding)|GO:0005622(intracellular)|GO:0005634(nucleus)|GO:0006355(regulation of transcription, DNA-dependent)|GO:0008270(zinc ion binding)|GO:0046872(metal ion binding)
AKAP12	Homo sapiens A kinase (PRKA) anchor protein 12 (AKAP12), transcript variant 2, mRNA [NM_144497]	973.227	867.088	595.734	1164.63	310.531	1166.46	812.016	880.54	0.116879	0.85523	9590	GO:0005737(cytoplasm)|GO:0005856(cytoskeleton)|GO:0005886(plasma membrane)|GO:0005938(cell cortex)|GO:0006605(protein targeting)|GO:0007165(signal transduction)|GO:0007186(G-protein coupled receptor protein signaling pathway)|GO:0008179(adenylate cyclase binding)|GO:0010739(positive regulation of protein kinase A signaling cascade)|GO:0030819(positive regulation of cAMP biosynthetic process)|GO:0…
PCIF1	Homo sapiens PDX1 C-terminal inhibiting factor 1 (PCIF1), mRNA [NM_022104]	344.196	135.774	242.693	308.946	122.29	157.623	240.888	196.286	-0.295403	0.169922	63935	GO:0005634(nucleus)|GO:0010923(negative regulation of phosphatase activity)
NLRP6	Homo sapiens NLR family, pyrin domain containing 6 (NLRP6), mRNA [NM_138329]	3.5773	9.1643	3.6449	9.9735	4.1476	7.3336	5.46217	7.15157	0.388786	0.672203	171389	GO:0000166(nucleotide binding)|GO:0005524(ATP binding)|GO:0005737(cytoplasm)|GO:0042277(peptide binding)
SLC25A28	Homo sapiens solute carrier family 25, member 28 (SLC25A28), mRNA [NM_031212]	45.7728	1624.35	2080.81	113.051	2692.35	2851.68	1250.31	1885.69	0.592808	0.165555	81894	GO:0005739(mitochondrion)|GO:0005743(mitochondrial inner membrane)|GO:0006811(ion transport)|GO:0016020(membrane)|GO:0016021(integral to membrane)|GO:0055072(iron ion homeostasis)
DTNB	Homo sapiens dystrobrevin, beta (DTNB), transcript variant 3, mRNA [NM_033148]	17.1197	43.9416	94.1555	20.0249	30.577	23.8575	51.7389	24.8198	-1.05976	0.348955	1838	GO:0005509(calcium ion binding)|GO:0005737(cytoplasm)|GO:0008270(zinc ion binding)|GO:0045202(synapse)
UNC13D	Homo sapiens unc-13 homolog D (C. elegans) (UNC13D), mRNA [NM_199242]	9.4349	14.0766	9.6564	6.0282	11.7827	6.5694	11.056	8.12677	-0.444072	0.0125136	201294	GO:0002432(granuloma formation)|GO:0002467(germinal center formation)|GO:0005515(protein binding)|GO:0005737(cytoplasm)|GO:0005764(lysosome)|GO:0005770(late endosome)|GO:0006909(phagocytosis)|GO:0016020(membrane)|GO:0043304(regulation of mast cell degranulation)|GO:0043320(natural killer cell degranulation)|GO:0045921(positive regulation of exocytosis)|GO:0046903(secretion)|GO:0051607(defense res…
PAFAH1B2	Homo sapiens platelet-activating factor acetylhydrolase 1b, catalytic subunit 2 (30kDa) (PAFAH1B2), transcript variant 1, mRNA [NM_002572]	31.8557	439.892	330.186	259.28	163.855	144.489	267.311	189.208	-0.498549	0.664312	5049	GO:0003847(1-alkyl-2-acetylglycerophosphocholine esterase activity)|GO:0005737(cytoplasm)|GO:0006629(lipid metabolic process)|GO:0016042(lipid catabolic process)|GO:0016788(hydrolase activity, acting on ester bonds)
SLC22A23	Homo sapiens solute carrier family 22, member 23 (SLC22A23), transcript variant 2, mRNA [NM_021945]	107.294	3.4103	13.4833	11.5304	15.1534	10.2823	41.3959	12.322	-1.74825	0.478346	63027	GO:0006811(ion transport)|GO:0016020(membrane)|GO:0016021(integral to membrane)|GO:0022857(transmembrane transporter activity)
HILS1	Homo sapiens histone linker H1 domain, spermatid-specific 1 (HILS1), transcript variant 1, non-coding RNA [NR_024193]	32.2844	42.3296	37.5261	58.6705	68.4926	35.9506	37.38	54.3712	0.540576	0.208701	373861	GO:0000786(nucleosome)|GO:0001673(male germ cell nucleus)|GO:0003676(nucleic acid binding)|GO:0003677(DNA binding)|GO:0005634(nucleus)|GO:0005694(chromosome)|GO:0006334(nucleosome assembly)|GO:0006338(chromatin remodeling)|GO:0006342(chromatin silencing)|GO:0006355(regulation of transcription, DNA-dependent)|GO:0007275(multicellular organismal development)|GO:0007281(germ cell development)|GO:000…
PSG1	Homo sapiens pregnancy specific beta-1-glycoprotein 1 (PSG1), transcript variant 1, mRNA [NM_006905]	3.2498	3.3254	3.3051	6.0136	3.2773	3.1562	3.29343	4.14903	0.333183	0.46466	5669	GO:0005576(extracellular region)|GO:0007565(female pregnancy)
AKAP12	Homo sapiens A kinase (PRKA) anchor protein 12 (AKAP12), transcript variant 2, mRNA [NM_144497]	796.272	2647.97	977.081	925.315	409.956	1225.7	1473.77	853.657	-0.787787	0.523793	9590	GO:0005737(cytoplasm)|GO:0005856(cytoskeleton)|GO:0005886(plasma membrane)|GO:0005938(cell cortex)|GO:0006605(protein targeting)|GO:0007165(signal transduction)|GO:0007186(G-protein coupled receptor protein signaling pathway)|GO:0008179(adenylate cyclase binding)|GO:0010739(positive regulation of protein kinase A signaling cascade)|GO:0030819(positive regulation of cAMP biosynthetic process)|GO:0…
MAPKAPK2	Homo sapiens mitogen-activated protein kinase-activated protein kinase 2 (MAPKAPK2), transcript variant 1, mRNA [NM_004759]	283.623	100.673	483.854	1399.8	464.764	365.307	289.383	743.29	1.36094	0.333754	9261	GO:0000165(MAPKKK cascade)|GO:0000166(nucleotide binding)|GO:0000187(activation of MAPK activity)|GO:0002224(toll-like receptor signaling pathway)|GO:0002755(MyD88-dependent toll-like receptor signaling pathway)|GO:0002756(MyD88-independent toll-like receptor signaling pathway)|GO:0004672(protein kinase activity)|GO:0004674(protein serine/threonine kinase activity)|GO:0004871(signal transducer ac…
LOC440348	nuclear pore complex interacting protein-like 2 [Source:HGNC Symbol;Acc:34409] [ENST00000429990]	348.937	281.837	121.861	423.612	21.2064	1512.27	250.878	652.363	1.37869	0.50911	440348	GO:0005576(extracellular region)
RPL34	Homo sapiens ribosomal protein L34 (RPL34), transcript variant 2, mRNA [NM_033625]	6812.23	9956.62	10228.2	9257.54	12354.3	9685.91	8999.03	10432.6	0.213254	0.283895	6164	GO:0003723(RNA binding)|GO:0003735(structural constituent of ribosome)|GO:0005622(intracellular)|GO:0005829(cytosol)|GO:0005840(ribosome)|GO:0006412(translation)|GO:0006414(translational elongation)|GO:0006415(translational termination)|GO:0010467(gene expression)|GO:0016032(viral reproduction)|GO:0016070(RNA metabolic process)|GO:0016071(mRNA metabolic process)|GO:0019058(viral infectious cycle)…
WNT3	Homo sapiens wingless-type MMTV integration site family, member 3 (WNT3), mRNA [NM_030753]	44.5342	35.3913	40.1661	78.3334	67.4739	74.364	40.0305	73.3904	0.874491	0.00037819	7473	GO:0000902(cell morphogenesis)|GO:0001707(mesoderm formation)|GO:0005102(receptor binding)|GO:0005109(frizzled binding)|GO:0005110(frizzled-2 binding)|GO:0005576(extracellular region)|GO:0005578(proteinaceous extracellular matrix)|GO:0005615(extracellular space)|GO:0005624(membrane fraction)|GO:0005737(cytoplasm)|GO:0005769(early endosome)|GO:0005770(late endosome)|GO:0005886(plasma membrane)|GO:…
MRPL19	Homo sapiens mitochondrial ribosomal protein L19 (MRPL19), nuclear gene encoding mitochondrial protein, mRNA [NM_014763]	216.763	229.235	246.153	309.328	370.324	29.9962	230.717	236.549	0.0360195	0.963159	9801	GO:0003735(structural constituent of ribosome)|GO:0005622(intracellular)|GO:0005634(nucleus)|GO:0005739(mitochondrion)|GO:0005840(ribosome)|GO:0006412(translation)|GO:0031965(nuclear membrane)
SEMA3C	Homo sapiens sema domain, immunoglobulin domain (Ig), short basic domain, secreted, (semaphorin) 3C (SEMA3C), mRNA [NM_006379]	153.163	287.226	144.765	89.4456	208.577	247.436	195.051	181.819	-0.101348	0.841039	10512	GO:0001755(neural crest cell migration)|GO:0001756(somitogenesis)|GO:0001974(blood vessel remodeling)|GO:0003151(outflow tract morphogenesis)|GO:0003215(cardiac right ventricle morphogenesis)|GO:0003350(pulmonary myocardium development)|GO:0004872(receptor activity)|GO:0005576(extracellular region)|GO:0005615(extracellular space)|GO:0006955(immune response)|GO:0007507(heart development)|GO:000979…
C21orf63	Homo sapiens chromosome 21 open reading frame 63 (C21orf63), mRNA [NM_058187]	46.2464	44.957	24.0484	71.2577	45.9181	19.2576	38.4173	45.4778	0.243408	0.520125	59271	GO:0005529(sugar binding)|GO:0016020(membrane)|GO:0016021(integral to membrane)
TBC1D23	Homo sapiens TBC1 domain family, member 23 (TBC1D23), transcript variant 1, mRNA [NM_001199198]	44.9677	2.8702	206.307	274.501	2.8664	61.0399	84.7151	112.803	0.413108	0.820907	55773	GO:0005097(Rab GTPase activator activity)|GO:0005622(intracellular)
LOC100129490	Unknown	3.3648	3.3623	3.2486	3.2423	3.3057	3.1522	3.32523	3.2334	-0.0404036	0.0408804
BC045716	PREDICTED: Homo sapiens syntenin-1-like (LOC100129960), miscRNA [XR_132551]	203.996	270.791	230.734	324.139	76.9291	223.622	235.174	208.23	-0.175549	0.79548	100129960
ZZEF1	Homo sapiens zinc finger, ZZ-type with EF-hand domain 1 (ZZEF1), mRNA [NM_015113]	95.2973	89.5305	551.632	127.072	40.1296	237.334	245.487	134.845	-0.86434	0.400647	23140	GO:0005509(calcium ion binding)|GO:0008270(zinc ion binding)
KIAA1797	Homo sapiens KIAA1797 (KIAA1797), mRNA [NM_017794]	377.608	245.549	158.446	558.2	3.5743	1153.25	260.535	571.674	1.13372	0.481625	54914	GO:0005488(binding)|GO:0016020(membrane)|GO:0016021(integral to membrane)
MBD3L1	Homo sapiens methyl-CpG binding domain protein 3-like 1 (MBD3L1), mRNA [NM_145208]	3.4158	3.585	3.4713	18.8915	3.4657	5.1509	3.4907	9.16937	1.39331	0.368169	85509	GO:0005634(nucleus)|GO:0006355(regulation of transcription, DNA-dependent)
SYNPO	Homo sapiens synaptopodin (SYNPO), transcript variant 1, mRNA [NM_007286]	10.6932	938.262	10.6512	11.8973	424.907	138.487	319.869	191.764	-0.73815	0.580586	11346	GO:0001725(stress fiber)|GO:0003779(actin binding)|GO:0005515(protein binding)|GO:0005737(cytoplasm)|GO:0005886(plasma membrane)|GO:0005923(tight junction)|GO:0014069(postsynaptic density)|GO:0015629(actin cytoskeleton)|GO:0030054(cell junction)|GO:0032233(positive regulation of actin filament bundle assembly)|GO:0042995(cell projection)|GO:0043197(dendritic spine)|GO:0043204(perikaryon)|GO:00452…
LOC100125556	Homo sapiens family with sequence similarity 86, member A pseudogene (LOC100125556), transcript variant 1, non-coding RNA [NR_024251]	123.313	489.336	36.1644	36.8543	6.7819	212.822	216.271	85.4861	-1.33908	0.565289	100125556
FAM161A	Homo sapiens family with sequence similarity 161, member A (FAM161A), transcript variant 2, mRNA [NM_032180]	2.8844	2.9438	2.9376	145.377	2.9253	11.5947	2.92193	53.2991	4.18912	0.388775	84140	GO:0005813(centrosome)|GO:0007601(visual perception)|GO:0050896(response to stimulus)
LRSAM1	Homo sapiens leucine rich repeat and sterile alpha motif containing 1 (LRSAM1), transcript variant 1, mRNA [NM_138361]	202.006	182.901	123.313	172.172	130.154	118.24	169.406	140.188	-0.273121	0.167803	90678	GO:0000209(protein polyubiquitination)|GO:0004842(ubiquitin-protein ligase activity)|GO:0005179(hormone activity)|GO:0005515(protein binding)|GO:0005576(extracellular region)|GO:0005737(cytoplasm)|GO:0008270(zinc ion binding)|GO:0015031(protein transport)|GO:0016874(ligase activity)|GO:0030163(protein catabolic process)|GO:0044425(membrane part)|GO:0045806(negative regulation of endocytosis)|GO:0…
CR593048	Homo sapiens ribosomal protein S20 pseudogene 27, mRNA (cDNA clone IMAGE:5549882). [BC071734]	2672.95	5317.61	7608.51	10104.2	6887.33	7034.49	5199.69	8008.69	0.623141	0.361249	729927
C17orf77	Homo sapiens chromosome 17 open reading frame 77 (C17orf77), mRNA [NM_152460]	3.0884	3.3048	3.0576	3.6962	3.0824	3.0286	3.15027	3.26907	0.0534048	0.682389	146723	GO:0005576(extracellular region)
TRIP6	Homo sapiens thyroid hormone receptor interactor 6 (TRIP6), mRNA [NM_003302]	42.5656	297.095	166.695	755.241	2417.98	738.187	168.785	1303.8	2.94946	0.148683	7205	GO:0005149(interleukin-1 receptor binding)|GO:0005515(protein binding)|GO:0005634(nucleus)|GO:0005737(cytoplasm)|GO:0005856(cytoskeleton)|GO:0005925(focal adhesion)|GO:0006355(regulation of transcription, DNA-dependent)|GO:0007155(cell adhesion)|GO:0008270(zinc ion binding)|GO:0008588(release of cytoplasmic sequestered NF-kappaB)|GO:0019900(kinase binding)|GO:0030054(cell junction)|GO:0030335(pos…
SEPT7	Homo sapiens septin 7 (SEPT7), transcript variant 2, mRNA [NM_001011553]	2114.77	2558.9	2754.96	2116.49	4836.79	2120.52	2476.21	3024.6	0.288612	0.598306	989	GO:0000166(nucleotide binding)|GO:0000777(condensed chromosome kinetochore)|GO:0000910(cytokinesis)|GO:0001725(stress fiber)|GO:0005198(structural molecule activity)|GO:0005515(protein binding)|GO:0005525(GTP binding)|GO:0005634(nucleus)|GO:0005694(chromosome)|GO:0005730(nucleolus)|GO:0005737(cytoplasm)|GO:0005819(spindle)|GO:0005886(plasma membrane)|GO:0005929(cilium)|GO:0007049(cell cycle)|GO:0…
C15orf24	Homo sapiens chromosome 15 open reading frame 24 (C15orf24), mRNA [NM_020154]	263.001	531.429	1113	1064.18	3.6445	1084.32	635.809	717.384	0.174151	0.852795	56851	GO:0004180(carboxypeptidase activity)|GO:0005737(cytoplasm)|GO:0008150(biological_process)|GO:0016020(membrane)|GO:0016021(integral to membrane)|GO:0017076(purine nucleotide binding)|GO:0030246(carbohydrate binding)
NAGPA	Homo sapiens N-acetylglucosamine-1-phosphodiester alpha-N-acetylglucosaminidase (NAGPA), mRNA [NM_016256]	22.7011	691.194	293.732	118.494	892.726	40.5829	335.876	350.601	0.061902	0.92442	51172	GO:0003944(N-acetylglucosamine-1-phosphodiester alpha-N-acetylglucosaminidase activity)|GO:0005794(Golgi apparatus)|GO:0005975(carbohydrate metabolic process)|GO:0006464(protein modification process)|GO:0006622(protein targeting to lysosome)|GO:0007040(lysosome organization)|GO:0016020(membrane)|GO:0016021(integral to membrane)|GO:0016787(hydrolase activity)|GO:0032580(Golgi cisterna membrane)
DIP2B	Homo sapiens DIP2 disco-interacting protein 2 homolog B (Drosophila) (DIP2B), mRNA [NM_173602]	39.3857	3.4717	40.4644	3.2377	3.3703	67.8705	27.7739	24.8262	-0.16187	0.887448	57609	GO:0003824(catalytic activity)|GO:0005634(nucleus)|GO:0008134(transcription factor binding)
OSTCL	Homo sapiens oligosaccharyltransferase complex subunit pseudogene 1 (OSTCP1), non-coding RNA [NR_028496]	144.123	225.452	147.601	230.288	125.56	301.375	172.392	219.074	0.345729	0.600919	202459
CLASP2	Homo sapiens cytoplasmic linker associated protein 2 (CLASP2), transcript variant 1, mRNA [NM_015097]	3.8683	32.9422	3.636	6.9698	492.113	57.3955	13.4822	185.493	3.78224	0.35557	23122	GO:0000087(M phase of mitotic cell cycle)|GO:0000236(mitotic prometaphase)|GO:0000278(mitotic cell cycle)|GO:0000777(condensed chromosome kinetochore)|GO:0005515(protein binding)|GO:0005694(chromosome)|GO:0005737(cytoplasm)|GO:0005794(Golgi apparatus)|GO:0005802(trans-Golgi network)|GO:0005815(microtubule organizing center)|GO:0005819(spindle)|GO:0005828(kinetochore microtubule)|GO:0005829(cytoso…
SLC4A8	Homo sapiens solute carrier family 4, sodium bicarbonate cotransporter, member 8 (SLC4A8), transcript variant 2, mRNA [NM_004858]	3.2106	3.1978	3.1019	3.1389	3.2404	3.1226	3.1701	3.1673	-0.00127483	0.943562	9498	GO:0005215(transporter activity)|GO:0005452(inorganic anion exchanger activity)|GO:0005886(plasma membrane)|GO:0006811(ion transport)|GO:0006814(sodium ion transport)|GO:0015297(antiporter activity)|GO:0015701(bicarbonate transport)|GO:0016021(integral to membrane)|GO:0055085(transmembrane transport)
HDAC9	Homo sapiens histone deacetylase 9 (HDAC9), transcript variant 3, mRNA [NM_014707]	3.6293	3.7491	3.588	3.3535	7.6488	3.3498	3.65547	4.78403	0.388172	0.500922	9734	GO:0000118(histone deacetylase complex)|GO:0000122(negative regulation of transcription from RNA polymerase II promoter)|GO:0003714(transcription corepressor activity)|GO:0004407(histone deacetylase activity)|GO:0005080(protein kinase C binding)|GO:0005515(protein binding)|GO:0005634(nucleus)|GO:0005667(transcription factor complex)|GO:0005737(cytoplasm)|GO:0006954(inflammatory response)|GO:00075…
LPAL2	Homo sapiens lipoprotein, Lp(a) (LPA), mRNA [NM_005577]	8.8104	3.4257	4.8779	3.1847	3.3201	14.7359	5.70467	7.08023	0.311654	0.790098	4018	GO:0001968(fibronectin binding)|GO:0004252(serine-type endopeptidase activity)|GO:0004866(endopeptidase inhibitor activity)|GO:0005576(extracellular region)|GO:0006508(proteolysis)|GO:0006629(lipid metabolic process)|GO:0006810(transport)|GO:0006869(lipid transport)|GO:0006898(receptor-mediated endocytosis)|GO:0008015(blood circulation)|GO:0008201(heparin binding)|GO:0008233(peptidase activity)|G…
TARS2	Homo sapiens threonyl-tRNA synthetase 2, mitochondrial (putative) (TARS2), nuclear gene encoding mitochondrial protein, mRNA [NM_025150]	789.658	298.95	1423.29	648.357	140.682	308.332	837.298	365.79	-1.19472	0.280438	80222	GO:0000166(nucleotide binding)|GO:0003674(molecular_function)|GO:0004829(threonine-tRNA ligase activity)|GO:0005524(ATP binding)|GO:0005575(cellular_component)|GO:0005737(cytoplasm)|GO:0005739(mitochondrion)|GO:0005759(mitochondrial matrix)|GO:0006418(tRNA aminoacylation for protein translation)|GO:0006435(threonyl-tRNA aminoacylation)|GO:0010467(gene expression)|GO:0016874(ligase activity)|GO:00…
C15orf40	Homo sapiens chromosome 15 open reading frame 40 (C15orf40), transcript variant 1, mRNA [NM_144597]	692.563	73.6024	471.905	104.465	163.965	100.96	412.69	123.13	-1.74488	0.28471	123207
PARP6	Homo sapiens poly (ADP-ribose) polymerase family, member 6 (PARP6), mRNA [NM_020214]	859.615	719.718	571.945	17.6028	2268.74	1358.42	717.093	1214.92	0.760631	0.553357	56965	GO:0003950(NAD+ ADP-ribosyltransferase activity)|GO:0016757(transferase activity, transferring glycosyl groups)
KIAA0649	Homo sapiens protein phosphatase 1, regulatory subunit 26 (PPP1R26), mRNA [NM_014811]	28.5212	14.9515	13.4701	148.406	451.349	98.3926	18.9809	232.716	3.61595	0.196029	9858	GO:0005515(protein binding)|GO:0005634(nucleus)|GO:0005730(nucleolus)|GO:0010923(negative regulation of phosphatase activity)|GO:0019902(phosphatase binding)
PMS2L5	Homo sapiens DTX2P1-UPK3BP1-PMS2P11 readthrough (non-protein coding) (DTX2P1-UPK3BP1-PMS2P11), non-coding RNA [NR_023383]	815.56	1155.56	1186.83	257.479	3814.32	1187.66	1052.65	1753.15	0.735925	0.55339	441263
MOBKL2C	Homo sapiens MOB kinase activator 3C (MOB3C), transcript variant 1, mRNA [NM_145279]	4.0891	852.253	148.245	450.727	335.94	973.62	334.863	586.762	0.809207	0.592668	148932	GO:0046872(metal ion binding)
DNAJC2	Homo sapiens DnaJ (Hsp40) homolog, subfamily C, member 2 (DNAJC2), transcript variant 1, mRNA [NM_014377]	440.223	215.066	851.615	26.6285	3749.47	877.507	502.301	1551.2	1.62676	0.489479	27000	GO:0000085(G2 phase of mitotic cell cycle)|GO:0003677(DNA binding)|GO:0003682(chromatin binding)|GO:0005634(nucleus)|GO:0005737(cytoplasm)|GO:0005829(cytosol)|GO:0006260(DNA replication)|GO:0016568(chromatin modification)|GO:0030308(negative regulation of cell growth)|GO:0030544(Hsp70 protein binding)|GO:0031965(nuclear membrane)|GO:0042393(histone binding)|GO:0043130(ubiquitin binding)|GO:004589…
NCRNA00120	AL525197 Homo sapiens NEUROBLASTOMA COT 25-NORMALIZED Homo sapiens cDNA clone CS0DC005YP02 5-PRIME, mRNA sequence [AL525197]	25.4665	45.1902	20.2702	32.3876	27.7627	39.3726	30.309	33.1743	0.130321	0.814595	55389
TSEN15	Homo sapiens tRNA splicing endonuclease 15 homolog (S. cerevisiae) (TSEN15), transcript variant 1, mRNA [NM_052965]	94.418	21.4894	177.496	150.13	99.0121	61.9649	97.8013	103.702	0.0845219	0.931803	116461	GO:0005634(nucleus)|GO:0005730(nucleolus)|GO:0006397(mRNA processing)|GO:0008033(tRNA processing)
MTF2	Homo sapiens metal response element binding transcription factor 2 (MTF2), transcript variant 1, mRNA [NM_007358]	106.401	1165.07	1055.2	998.125	849.937	191.187	775.556	679.75	-0.190228	0.87046	22823	GO:0003677(DNA binding)|GO:0005634(nucleus)|GO:0005737(cytoplasm)|GO:0008270(zinc ion binding)|GO:0046872(metal ion binding)
FBL	Homo sapiens fibrillarin (FBL), mRNA [NM_001436]	1792.07	565.095	1154.09	3749.47	916.907	600.509	1170.42	1755.63	0.584961	0.508998	2091	GO:0001652(granular component)|GO:0003723(RNA binding)|GO:0005515(protein binding)|GO:0005634(nucleus)|GO:0005730(nucleolus)|GO:0006364(rRNA processing)|GO:0008033(tRNA processing)|GO:0008168(methyltransferase activity)|GO:0015030(Cajal body)|GO:0016074(snoRNA metabolic process)|GO:0016740(transferase activity)|GO:0030529(ribonucleoprotein complex)|GO:0031428(box C/D snoRNP complex)
tcag7.1177	Homo sapiens GATS, stromal antigen 3 opposite strand (GATS), transcript variant 1, mRNA [NM_178831]	38.4811	261.023	71.3813	98.5999	72.155	159.03	123.628	109.928	-0.169447	0.890508	352954
SAMD1	Homo sapiens sterile alpha motif domain containing 1 (SAMD1), mRNA [NM_138352]	92.6705	161.618	88.9343	61.7666	3.9779	91.4167	114.408	52.3871	-1.1269	0.331366	90378	GO:0005576(extracellular region)|GO:0005737(cytoplasm)
FIGN	fidgetin [Source:HGNC Symbol;Acc:13285] [ENST00000333129]	3.2428	3.3093	3.189	3.1287	3.1875	3.0687	3.24703	3.1283	-0.0537433	0.000393766	55137	GO:0000166(nucleotide binding)|GO:0005524(ATP binding)|GO:0005634(nucleus)|GO:0008022(protein C-terminus binding)|GO:0016363(nuclear matrix)|GO:0017111(nucleoside-triphosphatase activity)
LOC643779	GB	2340.08	2433.83	3591.47	2705.63	2975.25	2823.18	2788.46	2834.69	0.0237211	0.920604
FLJ21075	Homo sapiens chromosome 7 open reading frame 69 (C7orf69), mRNA [NM_025031]	2.841	3.4886	7.9707	2.9775	13.1867	10.2416	4.76677	8.80193	0.884809	0.298378	80099	GO:0005576(extracellular region)
RPP40	Homo sapiens ribonuclease P/MRP 40kDa subunit (RPP40), mRNA [NM_006638]	461.304	644.864	649.154	890.984	715.577	616.822	585.107	741.128	0.34102	0.38113	10799	GO:0004526(ribonuclease P activity)|GO:0005634(nucleus)|GO:0005655(nucleolar ribonuclease P complex)|GO:0005730(nucleolus)|GO:0008033(tRNA processing)|GO:0016787(hydrolase activity)
SNAI2	Homo sapiens snail homolog 2 (Drosophila) (SNAI2), mRNA [NM_003068]	1577.5	1764.27	2316.77	1154.09	3507.04	1913.06	1886.18	2191.4	0.216381	0.712433	6591	GO:0000122(negative regulation of transcription from RNA polymerase II promoter)|GO:0000790(nuclear chromatin)|GO:0001078(RNA polymerase II core promoter proximal region sequence-specific DNA binding transcription factor activity involved in negative regulation of transcription)|GO:0001649(osteoblast differentiation)|GO:0001837(epithelial to mesenchymal transition)|GO:0005622(intracellular)|GO:00…
PARP16	Homo sapiens poly (ADP-ribose) polymerase family, member 16 (PARP16), mRNA [NM_017851]	3.4146	5.0371	87.9497	5.1155	3.405	3.2497	32.1338	3.9234	-3.03392	0.423342	54956	GO:0003950(NAD+ ADP-ribosyltransferase activity)|GO:0016020(membrane)|GO:0016021(integral to membrane)|GO:0016757(transferase activity, transferring glycosyl groups)
TCERG1L	Homo sapiens transcription elongation regulator 1-like (TCERG1L), mRNA [NM_174937]	17.9356	29.6349	56.9407	102.884	122.872	10.8656	34.8371	78.8739	1.17892	0.431997	256536
IFI27L2	Homo sapiens interferon, alpha-inducible protein 27-like 2 (IFI27L2), mRNA [NM_032036]	477.607	20.3984	383.027	77.2442	87.5012	1194.4	293.677	453.048	0.62543	0.695745	83982	GO:0016020(membrane)|GO:0016021(integral to membrane)
XKRX	Homo sapiens XK, Kell blood group complex subunit-related, X-linked (XKRX), mRNA [NM_212559]	3.4347	3.4068	3.3051	3.3982	3.4432	4.3439	3.3822	3.72843	0.140608	0.423415	402415	GO:0005886(plasma membrane)|GO:0016021(integral to membrane)
S100A7A	Homo sapiens S100 calcium binding protein A7A (S100A7A), mRNA [NM_176823]	5.6186	5.614	4.9815	4.1355	6.2639	3.6936	5.4047	4.69767	-0.20227	0.408103	338324	GO:0005509(calcium ion binding)|GO:0005737(cytoplasm)
ZNF585B	Homo sapiens zinc finger protein 585B (ZNF585B), mRNA [NM_152279]	43.8071	17.8263	6.26	40.6244	252.751	25.1556	22.6311	106.177	2.23009	0.386073	92285	GO:0003676(nucleic acid binding)|GO:0005622(intracellular)|GO:0005634(nucleus)|GO:0006355(regulation of transcription, DNA-dependent)|GO:0008270(zinc ion binding)|GO:0046872(metal ion binding)
ATP2B4	Homo sapiens ATPase, Ca++ transporting, plasma membrane 4 (ATP2B4), transcript variant 1, mRNA [NM_001001396]	974.206	1844.66	2237.91	1249.7	1605.33	1693.65	1685.59	1516.22	-0.152773	0.552324	493	GO:0000166(nucleotide binding)|GO:0003407(neural retina development)|GO:0005388(calcium-transporting ATPase activity)|GO:0005515(protein binding)|GO:0005516(calmodulin binding)|GO:0005524(ATP binding)|GO:0005886(plasma membrane)|GO:0005887(integral to plasma membrane)|GO:0006754(ATP biosynthetic process)|GO:0006810(transport)|GO:0006812(cation transport)|GO:0007596(blood coagulation)|GO:0016787(h…
CRYZL1	Homo sapiens crystallin, zeta (quinone reductase)-like 1 (CRYZL1), mRNA [NM_145858]	11.0132	373.595	555.026	15.5433	22.3787	56.5563	313.211	31.4928	-3.31404	0.199807	9946	GO:0003960(NADPH:quinone reductase activity)|GO:0005829(cytosol)|GO:0008270(zinc ion binding)|GO:0016491(oxidoreductase activity)|GO:0042375(quinone cofactor metabolic process)|GO:0050661(NADP binding)
DOLPP1	Homo sapiens dolichyl pyrophosphate phosphatase 1 (DOLPP1), transcript variant 1, mRNA [NM_020438]	322.741	525.513	338.488	717.962	5.3714	310.204	395.581	344.513	-0.199415	0.864725	57171	GO:0005783(endoplasmic reticulum)|GO:0005789(endoplasmic reticulum membrane)|GO:0006487(protein N-linked glycosylation)|GO:0006488(dolichol-linked oligosaccharide biosynthetic process)|GO:0006489(dolichyl diphosphate biosynthetic process)|GO:0016020(membrane)|GO:0016021(integral to membrane)|GO:0016787(hydrolase activity)|GO:0018279(protein N-linked glycosylation via asparagine)|GO:0030176(integr…
PTMA	Homo sapiens prothymosin, alpha (PTMA), transcript variant 2, mRNA [NM_002823]	35563.3	27473.4	35792	35219.3	39698.7	23768.1	32942.9	32895.4	-0.00208437	0.995197	5757	GO:0005634(nucleus)|GO:0006351(transcription, DNA-dependent)
MAEL	Homo sapiens maelstrom homolog (Drosophila) (MAEL), mRNA [NM_032858]	3.2804	3.6433	5.2304	30.1714	3.3503	3.1935	4.05137	12.2384	1.59493	0.47421	84944	GO:0000122(negative regulation of transcription from RNA polymerase II promoter)|GO:0000785(chromatin)|GO:0000902(cell morphogenesis)|GO:0001741(XY body)|GO:0003677(DNA binding)|GO:0005634(nucleus)|GO:0005730(nucleolus)|GO:0005737(cytoplasm)|GO:0006974(response to DNA damage stimulus)|GO:0007128(meiotic prophase I)|GO:0007129(synapsis)|GO:0007140(male meiosis)|GO:0007275(multicellular organismal …
C13orf28	Homo sapiens sperm acrosome associated 7 (SPACA7), mRNA [NM_145248]	2.9104	2.9727	6.8699	3.1192	2.9293	4.4133	4.251	3.48727	-0.285706	0.46354	122258	GO:0005576(extracellular region)
LOC100130557	Homo sapiens uncharacterized LOC100130557 (LOC100130557), non-coding RNA [NR_024567]	41.6633	101.997	40.7014	69.0607	47.3925	65.9796	61.4539	60.8109	-0.0151738	0.983156	100130557
C12orf56	Homo sapiens chromosome 12 open reading frame 56 (C12orf56), transcript variant 1, mRNA [NM_001170633]	3.2833	71.1679	3.1465	3.3714	3.3661	9.7608	25.8659	5.49943	-2.2337	0.482181	115749
ELOVL6	ELOVL fatty acid elongase 6 [Source:HGNC Symbol;Acc:15829] [ENST00000394607]	953.952	2.8808	486.11	141.362	2.8899	475.819	480.981	206.69	-1.21851	0.415392	79071	GO:0005515(protein binding)|GO:0005783(endoplasmic reticulum)|GO:0005789(endoplasmic reticulum membrane)|GO:0009922(fatty acid elongase activity)|GO:0016020(membrane)|GO:0016021(integral to membrane)|GO:0016740(transferase activity)|GO:0016747(transferase activity, transferring acyl groups other than amino-acyl groups)|GO:0019367(fatty acid elongation, saturated fatty acid)|GO:0019432(triglycerid…
CFHR2	Homo sapiens complement factor H-related 2 (CFHR2), mRNA [NM_005666]	5.8943	5.2117	5.0175	3.3149	8.588	3.6759	5.3745	5.19293	-0.0495808	0.929419	3080	GO:0005576(extracellular region)
VTCN1	Homo sapiens V-set domain containing T cell activation inhibitor 1 (VTCN1), mRNA [NM_024626]	4.4976	4.7631	4.3316	3.7443	4.9267	4.4673	4.53077	4.37943	-0.049011	0.665118	79679	GO:0005102(receptor binding)|GO:0005886(plasma membrane)|GO:0016021(integral to membrane)|GO:0050868(negative regulation of T cell activation)
LOC732199	Unknown	7608.51	7867.92	6386.86	9000.4	5261.51	5676.57	7287.76	6646.16	-0.132956	0.634317
MT1F	Homo sapiens metallothionein 1F (MT1F), mRNA [NM_005949]	88.5885	3.1546	9.8463	15.0023	11.1187	400.091	33.8631	142.071	2.06882	0.528147	4494	GO:0005507(copper ion binding)|GO:0005634(nucleus)|GO:0005737(cytoplasm)|GO:0008270(zinc ion binding)|GO:0045926(negative regulation of growth)|GO:0046870(cadmium ion binding)|GO:0046872(metal ion binding)|GO:0048471(perinuclear region of cytoplasm)|GO:0071276(cellular response to cadmium ion)
EZH1	Homo sapiens enhancer of zeste homolog 1 (Drosophila) (EZH1), mRNA [NM_001991]	406.003	184.054	149.601	272.994	1117.51	998.386	246.553	796.298	1.69141	0.249449	2145	GO:0000122(negative regulation of transcription from RNA polymerase II promoter)|GO:0003677(DNA binding)|GO:0003682(chromatin binding)|GO:0005634(nucleus)|GO:0005730(nucleolus)|GO:0006355(regulation of transcription, DNA-dependent)|GO:0008168(methyltransferase activity)|GO:0009653(anatomical structure morphogenesis)|GO:0016568(chromatin modification)|GO:0016740(transferase activity)|GO:0035098(ES…
COMMD3	Homo sapiens COMM domain containing 3 (COMMD3), mRNA [NM_012071]	497.042	362.28	714.365	815.879	291.754	466.95	524.562	524.861	0.000820818	0.998738	23412	GO:0005515(protein binding)
ENST00000269290	Homo sapiens HSPC254 mRNA, partial cds. [AF161372]	3084.72	1933.67	3622.7	757.242	1733.61	3732.09	2880.36	2074.31	-0.473615	0.403017
FBXW9	Homo sapiens F-box and WD repeat domain containing 9 (FBXW9), mRNA [NM_032301]	6.3596	2.9799	13.1086	4.475	4.0797	4.5546	7.4827	4.36977	-0.776003	0.389238	84261	GO:0005515(protein binding)
ABHD2	Homo sapiens abhydrolase domain containing 2 (ABHD2), transcript variant 1, mRNA [NM_007011]	1480.3	1077.64	1221.7	896.101	878.358	997.587	1259.88	924.015	-0.447298	0.11413	11057	GO:0003674(molecular_function)|GO:0004091(carboxylesterase activity)|GO:0008150(biological_process)|GO:0009611(response to wounding)|GO:0016020(membrane)|GO:0016021(integral to membrane)|GO:0016787(hydrolase activity)|GO:0030336(negative regulation of cell migration)
POLR1E	Homo sapiens polymerase (RNA) I polypeptide E, 53kDa (POLR1E), mRNA [NM_022490]	1856.67	846.031	559.276	473.132	1854.12	706.13	1087.33	1011.13	-0.104819	0.923185	64425	GO:0003677(DNA binding)|GO:0003899(DNA-directed RNA polymerase activity)|GO:0005634(nucleus)|GO:0005730(nucleolus)|GO:0005737(cytoplasm)|GO:0009303(rRNA transcription)|GO:0030054(cell junction)
MPND	Homo sapiens MPN domain containing (MPND), transcript variant 1, mRNA [NM_032868]	12.3091	192.733	13.8344	81.7549	14.3724	7.8096	72.9588	34.6456	-1.07441	0.653467	84954	GO:0006508(proteolysis)|GO:0008233(peptidase activity)
STARD6	Homo sapiens StAR-related lipid transfer (START) domain containing 6 (STARD6), mRNA [NM_139171]	3.4563	4.0841	3.3888	4.4665	8.0378	4.5855	3.64307	5.6966	0.644948	0.163606	147323	GO:0006810(transport)|GO:0006869(lipid transport)|GO:0008289(lipid binding)
SLC2A9	Homo sapiens solute carrier family 2 (facilitated glucose transporter), member 9 (SLC2A9), transcript variant 2, mRNA [NM_001001290]	4.5101	3.9261	8.4305	3.6778	4.5494	3.4611	5.62223	3.8961	-0.529113	0.411121	56606	GO:0005351(sugar:hydrogen symporter activity)|GO:0005355(glucose transmembrane transporter activity)|GO:0005635(nuclear envelope)|GO:0005886(plasma membrane)|GO:0005887(integral to plasma membrane)|GO:0008643(carbohydrate transport)|GO:0015758(glucose transport)|GO:0016021(integral to membrane)|GO:0022891(substrate-specific transmembrane transporter activity)|GO:0046415(urate metabolic process)|G…
EGLN2	Homo sapiens egl nine homolog 2 (C. elegans) (EGLN2), transcript variant 3, mRNA [NM_080732]	170.23	85.9344	204.053	41.6221	67.1457	138.512	153.406	82.4264	-0.896174	0.155419	112398	GO:0001558(regulation of cell growth)|GO:0001666(response to hypoxia)|GO:0005634(nucleus)|GO:0005737(cytoplasm)|GO:0008198(ferrous iron binding)|GO:0016702(oxidoreductase activity, acting on single donors with incorporation of molecular oxygen, incorporation of two atoms of oxygen)|GO:0016706(oxidoreductase activity, acting on paired donors, with incorporation or reduction of molecular oxygen, 2-…
IRX2	Homo sapiens iroquois homeobox 2 (IRX2), transcript variant 1, mRNA [NM_033267]	3.4686	4.5506	3.3473	4.6164	3.6665	3.3581	3.78883	3.88033	0.0344269	0.890616	153572	GO:0001656(metanephros development)|GO:0003700(sequence-specific DNA binding transcription factor activity)|GO:0005634(nucleus)|GO:0043565(sequence-specific DNA binding)|GO:0072086(specification of loop of Henle identity)|GO:0072272(proximal/distal pattern formation involved in metanephric nephron development)
HS6ST3	Homo sapiens heparan sulfate 6-O-sulfotransferase 3 (HS6ST3), mRNA [NM_153456]	10.867	33.7621	3.4499	7.7483	7.5532	5.2541	16.0263	6.85187	-1.22588	0.399342	266722	GO:0008146(sulfotransferase activity)|GO:0016020(membrane)|GO:0016021(integral to membrane)|GO:0016740(transferase activity)
CPEB3	Homo sapiens cytoplasmic polyadenylation element binding protein 3 (CPEB3), transcript variant 1, mRNA [NM_014912]	3.2929	5.0561	3.3336	5.7189	180.125	5.6631	3.8942	63.8358	4.03497	0.407076	22849	GO:0000166(nucleotide binding)|GO:0003723(RNA binding)
NUP210L	Homo sapiens nucleoporin 210kDa-like (NUP210L), transcript variant 1, mRNA [NM_207308]	56.5094	29.7842	30.577	263.387	3.8746	31.4301	38.9569	99.5638	1.35374	0.496515	91181	GO:0016020(membrane)|GO:0016021(integral to membrane)
LHX3	Homo sapiens LIM homeobox 3 (LHX3), transcript variant 2, mRNA [NM_014564]	3.4696	3.4312	3.3336	3.4392	3.4739	3.2674	3.41147	3.3935	-0.00761811	0.631458	8022	GO:0003700(sequence-specific DNA binding transcription factor activity)|GO:0005634(nucleus)|GO:0008270(zinc ion binding)|GO:0009887(organ morphogenesis)|GO:0043565(sequence-specific DNA binding)|GO:0045893(positive regulation of transcription, DNA-dependent)|GO:0046872(metal ion binding)|GO:0048839(inner ear development)
NAPRT1	Homo sapiens nicotinate phosphoribosyltransferase domain containing 1 (NAPRT1), mRNA [NM_145201]	30.5165	31.0483	12.2968	22.0557	156.411	56.5094	24.6205	78.3255	1.66962	0.301654	93100	GO:0004514(nicotinate-nucleotide diphosphorylase (carboxylating) activity)|GO:0004516(nicotinate phosphoribosyltransferase activity)|GO:0005634(nucleus)|GO:0005737(cytoplasm)|GO:0005794(Golgi apparatus)|GO:0005829(cytosol)|GO:0006766(vitamin metabolic process)|GO:0006767(water-soluble vitamin metabolic process)|GO:0006769(nicotinamide metabolic process)|GO:0006979(response to oxidative stress)|GO…
HYDIN	Homo sapiens hydrocephalus inducing homolog (mouse) (HYDIN), transcript variant 1, mRNA [NM_032821]	3.5817	5.8765	9.9751	4.8827	22.4654	10.0241	6.47777	12.4574	0.943435	0.377579	54768
TMBIM6	Homo sapiens transmembrane BAX inhibitor motif containing 6 (TMBIM6), transcript variant 1, mRNA [NM_003217]	4604.26	3978.18	4009.93	6100.53	1261.98	6478.91	4197.46	4613.81	0.136442	0.818073	7009	GO:0005626(insoluble fraction)|GO:0005634(nucleus)|GO:0005783(endoplasmic reticulum)|GO:0005887(integral to plasma membrane)|GO:0016020(membrane)|GO:0043066(negative regulation of apoptosis)
LOC341965	Unknown	177.978	80.2929	103.705	215.342	3.266	59.7697	120.659	92.7925	-0.378854	0.498412
ZBTB46	Homo sapiens zinc finger and BTB domain containing 46 (ZBTB46), mRNA [NM_025224]	20.018	124.418	126.393	3.2449	3.1356	211.569	90.2761	72.6499	-0.313383	0.79531	140685	GO:0003676(nucleic acid binding)|GO:0005622(intracellular)|GO:0005634(nucleus)|GO:0006355(regulation of transcription, DNA-dependent)|GO:0008270(zinc ion binding)|GO:0046872(metal ion binding)
TOMM20L	Homo sapiens translocase of outer mitochondrial membrane 20 homolog (yeast)-like (TOMM20L), nuclear gene encoding mitochondrial protein, mRNA [NM_207377]	75.7716	57.5434	3.3318	4.2447	22.2222	8.6922	45.5489	11.7197	-1.95848	0.267141	387990	GO:0005739(mitochondrion)|GO:0005742(mitochondrial outer membrane translocase complex)|GO:0006605(protein targeting)|GO:0016020(membrane)|GO:0016021(integral to membrane)
LIMCH1	Homo sapiens LIM and calponin homology domains 1 (LIMCH1), transcript variant 1, mRNA [NM_014988]	6.3295	3.3916	88.6838	141.594	159.843	3.1207	32.8016	101.519	1.62991	0.468218	22998	GO:0003779(actin binding)|GO:0008270(zinc ion binding)|GO:0031032(actomyosin structure organization)|GO:0046872(metal ion binding)
PCSK5	Homo sapiens proprotein convertase subtilisin/kexin type 5 (PCSK5), transcript variant 2, mRNA [NM_006200]	31.7848	155.722	3.5056	7.9464	3.577	183.233	63.6707	64.9189	0.0280089	0.990866	5125	GO:0001822(kidney development)|GO:0002001(renin secretion into blood stream)|GO:0004252(serine-type endopeptidase activity)|GO:0005576(extracellular region)|GO:0005615(extracellular space)|GO:0005794(Golgi apparatus)|GO:0005796(Golgi lumen)|GO:0006465(signal peptide processing)|GO:0006508(proteolysis)|GO:0007267(cell-cell signaling)|GO:0007507(heart development)|GO:0007566(embryo implantation)|GO…
OSGIN1	Homo sapiens oxidative stress induced growth inhibitor 1 (OSGIN1), nuclear gene encoding mitochondrial protein, mRNA [NM_182981]	554.219	15.6608	137.227	817.893	16.7284	21.1067	235.702	285.243	0.275225	0.702176	29948	GO:0005575(cellular_component)|GO:0007275(multicellular organismal development)|GO:0008083(growth factor activity)|GO:0030154(cell differentiation)|GO:0030308(negative regulation of cell growth)|GO:0040008(regulation of growth)
RET	Homo sapiens ret proto-oncogene (RET), transcript variant 2, mRNA [NM_020975]	3.3475	4.8096	3.4281	6.1377	3.4406	3.2664	3.86173	4.28157	0.14889	0.766345	5979	GO:0000165(MAPKKK cascade)|GO:0000166(nucleotide binding)|GO:0001657(ureteric bud development)|GO:0001755(neural crest cell migration)|GO:0001838(embryonic epithelial tube formation)|GO:0004713(protein tyrosine kinase activity)|GO:0004714(transmembrane receptor protein tyrosine kinase activity)|GO:0004872(receptor activity)|GO:0005509(calcium ion binding)|GO:0005515(protein binding)|GO:0005524(AT…
TNFSF15	Homo sapiens tumor necrosis factor (ligand) superfamily, member 15 (TNFSF15), transcript variant 1, mRNA [NM_005118]	401.414	88.0873	90.4943	7.1266	5.3106	134.794	193.332	49.0772	-1.97795	0.383544	9966	GO:0005102(receptor binding)|GO:0005123(death receptor binding)|GO:0005125(cytokine activity)|GO:0005164(tumor necrosis factor receptor binding)|GO:0005576(extracellular region)|GO:0005615(extracellular space)|GO:0005886(plasma membrane)|GO:0005887(integral to plasma membrane)|GO:0006919(activation of caspase activity)|GO:0006955(immune response)|GO:0007165(signal transduction)|GO:0007250(activat…
LY6G5C	Homo sapiens lymphocyte antigen 6 complex, locus G5C (LY6G5C), mRNA [NM_025262]	36.1884	34.2409	29.3715	84.5262	33.7113	25.109	33.2669	47.7822	0.522383	0.481928	80741	GO:0005576(extracellular region)
HDX	Homo sapiens highly divergent homeobox (HDX), transcript variant 2, mRNA [NM_144657]	235.7	10.2168	3.3277	5.7278	292.647	26.7951	83.0814	108.39	0.383634	0.879893	139324	GO:0003700(sequence-specific DNA binding transcription factor activity)|GO:0005634(nucleus)|GO:0043565(sequence-specific DNA binding)
ABHD7	Homo sapiens epoxide hydrolase 4 (EPHX4), mRNA [NM_173567]	3.3093	3.3747	3.2586	6.9097	3.2749	3.1163	3.3142	4.43363	0.419829	0.462099	253152	GO:0016020(membrane)|GO:0016021(integral to membrane)|GO:0016787(hydrolase activity)
AKAP12	Homo sapiens A kinase (PRKA) anchor protein 12 (AKAP12), transcript variant 1, mRNA [NM_005100]	260.875	579.245	959.84	467.833	3.405	234.595	599.986	235.278	-1.35057	0.334285	9590	GO:0005737(cytoplasm)|GO:0005856(cytoskeleton)|GO:0005886(plasma membrane)|GO:0005938(cell cortex)|GO:0006605(protein targeting)|GO:0007165(signal transduction)|GO:0007186(G-protein coupled receptor protein signaling pathway)|GO:0008179(adenylate cyclase binding)|GO:0010739(positive regulation of protein kinase A signaling cascade)|GO:0030819(positive regulation of cAMP biosynthetic process)|GO:0…
PCSK7	Homo sapiens proprotein convertase subtilisin/kexin type 7 (PCSK7), mRNA [NM_004716]	1814.09	1007.92	597.426	609.394	19.5205	1486.4	1139.81	705.104	-0.692891	0.580306	9159	GO:0004252(serine-type endopeptidase activity)|GO:0005794(Golgi apparatus)|GO:0006508(proteolysis)|GO:0008233(peptidase activity)|GO:0016020(membrane)|GO:0016021(integral to membrane)|GO:0016486(peptide hormone processing)|GO:0030173(integral to Golgi membrane)
DNAH1	Homo sapiens dynein, axonemal, heavy chain 1 (DNAH1), mRNA [NM_015512]	4.0405	7.0902	11.3206	6.6727	4.1522	3.451	7.48377	4.75863	-0.653217	0.463805	25981	GO:0000166(nucleotide binding)|GO:0001539(ciliary or flagellar motility)|GO:0003777(microtubule motor activity)|GO:0005524(ATP binding)|GO:0005737(cytoplasm)|GO:0005856(cytoskeleton)|GO:0005858(axonemal dynein complex)|GO:0005874(microtubule)|GO:0005929(cilium)|GO:0007018(microtubule-based movement)|GO:0009612(response to mechanical stimulus)|GO:0016887(ATPase activity)|GO:0030286(dynein complex)…
GULP1	Homo sapiens GULP, engulfment adaptor PTB domain containing 1 (GULP1), mRNA [NM_016315]	2.9519	32.7351	3.0328	2.9972	3.0035	46.9745	12.9066	17.6584	0.452246	0.844871	51454	GO:0004871(signal transducer activity)|GO:0005737(cytoplasm)|GO:0006810(transport)|GO:0006869(lipid transport)|GO:0006911(phagocytosis, engulfment)|GO:0006915(apoptosis)|GO:0007165(signal transduction)
HRC	Homo sapiens histidine rich calcium binding protein (HRC), mRNA [NM_002152]	23.8403	20.7972	17.4764	54.135	39.4358	28.0807	20.7046	40.5505	0.969766	0.0738819	3270	GO:0005509(calcium ion binding)|GO:0006936(muscle contraction)|GO:0033018(sarcoplasmic reticulum lumen)
TTC32	Homo sapiens tetratricopeptide repeat domain 32 (TTC32), mRNA [NM_001008237]	144.765	113.762	498.762	91.1089	113.592	299.835	252.429	168.179	-0.585885	0.291742	130502	GO:0005488(binding)|GO:0042802(identical protein binding)
ARID2	Homo sapiens AT rich interactive domain 2 (ARID, RFX-like) (ARID2), mRNA [NM_152641]	6.4943	24.4963	47.6264	197.999	176.266	3.6442	26.2057	125.97	2.26513	0.304024	196528	GO:0003677(DNA binding)|GO:0005515(protein binding)|GO:0005622(intracellular)|GO:0005634(nucleus)|GO:0006337(nucleosome disassembly)|GO:0006355(regulation of transcription, DNA-dependent)|GO:0008270(zinc ion binding)|GO:0016568(chromatin modification)|GO:0046872(metal ion binding)
CR615016	Homo sapiens uncharacterized LOC400043 (LOC400043), non-coding RNA [NR_026656]	133.434	25.7312	49.8978	30.0815	30.0255	87.1487	69.6878	49.0852	-0.505616	0.675432	400043
WIZ	Homo sapiens widely interspaced zinc finger motifs (WIZ), mRNA [NM_021241]	100.131	55.6372	6.8248	3.3257	189.828	129.745	54.1978	107.633	0.989817	0.55099	58525	GO:0005622(intracellular)|GO:0005634(nucleus)|GO:0008270(zinc ion binding)|GO:0046872(metal ion binding)
S100A14	Homo sapiens S100 calcium binding protein A14 (S100A14), mRNA [NM_020672]	62.8478	627.166	73.1362	129.048	121.788	74.2921	254.383	108.376	-1.23096	0.503838	57402	GO:0005509(calcium ion binding)|GO:0005737(cytoplasm)|GO:0005886(plasma membrane)|GO:0015630(microtubule cytoskeleton)|GO:0030054(cell junction)|GO:0032496(response to lipopolysaccharide)|GO:0034142(toll-like receptor 4 signaling pathway)|GO:0042379(chemokine receptor binding)|GO:0042742(defense response to bacterium)|GO:0048471(perinuclear region of cytoplasm)|GO:0055074(calcium ion homeostasis)…
C6orf89	Homo sapiens chromosome 6 open reading frame 89 (C6orf89), mRNA [NM_152734]	21.1646	109.52	166.513	29.5458	10.4782	76.1414	99.066	38.7218	-1.35524	0.221967	221477	GO:0005737(cytoplasm)|GO:0005886(plasma membrane)|GO:0016021(integral to membrane)|GO:0042060(wound healing)|GO:0045787(positive regulation of cell cycle)|GO:0050673(epithelial cell proliferation)
AAAS	Homo sapiens achalasia, adrenocortical insufficiency, alacrimia (AAAS), transcript variant 1, mRNA [NM_015665]	14.1536	39.1357	17.4607	46.7985	135.546	97.3167	23.5833	93.2203	1.98288	0.0677026	8086	GO:0003674(molecular_function)|GO:0005634(nucleus)|GO:0005635(nuclear envelope)|GO:0005643(nuclear pore)|GO:0005730(nucleolus)|GO:0005737(cytoplasm)|GO:0005813(centrosome)|GO:0005975(carbohydrate metabolic process)|GO:0006913(nucleocytoplasmic transport)|GO:0007612(learning)|GO:0008645(hexose transport)|GO:0009566(fertilization)|GO:0010827(regulation of glucose transport)|GO:0015758(glucose trans…
C4orf6	Homo sapiens chromosome 4 open reading frame 6 (C4orf6), mRNA [NM_005750]	3.1845	3.4254	5.4629	6.4597	3.2695	3.1508	4.02427	4.29333	0.0933723	0.883842	10141	GO:0007399(nervous system development)
LILRA1	Homo sapiens leukocyte immunoglobulin-like receptor, subfamily A (with TM domain), member 1 (LILRA1), mRNA [NM_006863]	89.9401	86.0583	160.317	129.22	115.244	90.9653	112.105	111.81	-0.00380742	0.993971	11024	GO:0003823(antigen binding)|GO:0004872(receptor activity)|GO:0004888(transmembrane receptor activity)|GO:0005886(plasma membrane)|GO:0006952(defense response)|GO:0007166(cell surface receptor linked signaling pathway)|GO:0016021(integral to membrane)|GO:0050776(regulation of immune response)
LCMT1	Homo sapiens leucine carboxyl methyltransferase 1 (LCMT1), transcript variant 1, mRNA [NM_016309]	235.396	612.829	232.119	785.379	62.5126	50.3714	360.115	299.421	-0.266282	0.868425	51451	GO:0003880(protein C-terminal carboxyl O-methyltransferase activity)|GO:0005515(protein binding)|GO:0006464(protein modification process)|GO:0006481(C-terminal protein methylation)|GO:0008757(S-adenosylmethionine-dependent methyltransferase activity)|GO:0016740(transferase activity)
MRPS11	Homo sapiens mitochondrial ribosomal protein S11 (MRPS11), nuclear gene encoding mitochondrial protein, transcript variant 1, mRNA [NM_022839]	173.416	173.53	112.611	364.062	439.805	644.485	153.185	482.784	1.6561	0.0860204	64963	GO:0003735(structural constituent of ribosome)|GO:0005622(intracellular)|GO:0005739(mitochondrion)|GO:0005763(mitochondrial small ribosomal subunit)|GO:0005840(ribosome)|GO:0006412(translation)|GO:0042769(DNA damage response, detection of DNA damage)
ACBD5	Homo sapiens acyl-CoA binding domain containing 5 (ACBD5), transcript variant 1, mRNA [NM_145698]	3.1963	3.5905	3.2717	4.8233	3.2857	3.1498	3.35283	3.75293	0.162638	0.58248	91452	GO:0000062(fatty-acyl-CoA binding)|GO:0005488(binding)|GO:0005777(peroxisome)|GO:0005778(peroxisomal membrane)|GO:0006810(transport)|GO:0008289(lipid binding)|GO:0016020(membrane)|GO:0016021(integral to membrane)|GO:0043231(intracellular membrane-bounded organelle)
SLC27A3	Homo sapiens solute carrier family 27 (fatty acid transporter), member 3 (SLC27A3), mRNA [NM_024330]	16.9556	12.8349	36.2963	27.0782	46.4327	25.3612	22.0289	32.9574	0.581201	0.484992	11000	GO:0000166(nucleotide binding)|GO:0005739(mitochondrion)|GO:0006629(lipid metabolic process)|GO:0006631(fatty acid metabolic process)|GO:0016020(membrane)|GO:0016021(integral to membrane)|GO:0016874(ligase activity)|GO:0031966(mitochondrial membrane)
HIGD1A	Homo sapiens HIG1 hypoxia inducible domain family, member 1A (HIGD1A), transcript variant 3, mRNA [NM_014056]	993.421	1079.64	1095.84	4969.74	1658.23	1403.86	1056.3	2677.27	1.34174	0.30332	25994	GO:0005739(mitochondrion)|GO:0006950(response to stress)|GO:0016020(membrane)|GO:0016021(integral to membrane)|GO:0043234(protein complex)
MYO16	Homo sapiens myosin XVI (MYO16), transcript variant 2, mRNA [NM_015011]	3.6123	9.4206	3.6769	10.0482	4.216	3.4144	5.56993	5.89287	0.0813096	0.932457	23026	GO:0000166(nucleotide binding)|GO:0003774(motor activity)|GO:0005524(ATP binding)|GO:0005624(membrane fraction)|GO:0005625(soluble fraction)|GO:0005634(nucleus)|GO:0005654(nucleoplasm)|GO:0005730(nucleolus)|GO:0005737(cytoplasm)|GO:0005829(cytosol)|GO:0005886(plasma membrane)|GO:0008285(negative regulation of cell proliferation)|GO:0016459(myosin complex)|GO:0019903(protein phosphatase binding)|G…
HIST1H2AD	Homo sapiens histone cluster 1, H2ad (HIST1H2AD), mRNA [NM_021065]	213.979	110.502	176.183	42.7143	590.753	213.272	166.888	282.247	0.758079	0.609158	3013	GO:0000786(nucleosome)|GO:0003677(DNA binding)|GO:0005634(nucleus)|GO:0005694(chromosome)|GO:0006334(nucleosome assembly)
FOXR1	Homo sapiens forkhead box R1 (FOXR1), mRNA [NM_181721]	3.8014	2.9459	8.1951	4.6064	27.9386	11.9621	4.9808	14.8357	1.57462	0.325003	283150	GO:0003690(double-stranded DNA binding)|GO:0003705(sequence-specific enhancer binding RNA polymerase II transcription factor activity)|GO:0005634(nucleus)|GO:0005667(transcription factor complex)|GO:0007389(pattern specification process)|GO:0008134(transcription factor binding)|GO:0008301(DNA bending activity)|GO:0009790(embryo development)|GO:0009888(tissue development)|GO:0043565(sequence-speci…
KIAA0574	Homo sapiens family with sequence similarity 189, member A1 (FAM189A1), mRNA [NM_015307]	29.2722	23.2505	26.0281	43.3885	75.5441	29.2619	26.1836	49.3982	0.915794	0.258986	23359	GO:0016020(membrane)|GO:0016021(integral to membrane)
C9orf123	Homo sapiens chromosome 9 open reading frame 123 (C9orf123), mRNA [NM_033428]	3.4218	22.1135	101.997	3.1894	3.1211	103.448	42.5108	36.5861	-0.216533	0.461298	90871	GO:0016020(membrane)|GO:0016021(integral to membrane)
SYNGAP1	Homo sapiens synaptic Ras GTPase activating protein 1 (SYNGAP1), mRNA [NM_006772]	713.509	22.3787	247.026	25.0048	633.704	201.791	327.638	286.833	-0.19189	0.923332	8831	GO:0005099(Ras GTPase activator activity)|GO:0005622(intracellular)|GO:0005737(cytoplasm)|GO:0007165(signal transduction)|GO:0017124(SH3 domain binding)|GO:0031235(intrinsic to internal side of plasma membrane)|GO:0032320(positive regulation of Ras GTPase activity)|GO:0046580(negative regulation of Ras protein signal transduction)|GO:0048167(regulation of synaptic plasticity)|GO:0051056(regulatio…
TET1	Homo sapiens tet methylcytosine dioxygenase 1 (TET1), mRNA [NM_030625]	68.6646	3.1275	3.1931	3.1066	3.1336	3.0769	24.9951	3.1057	-3.00865	0.421681	80312	GO:0001826(inner cell mass cell differentiation)|GO:0005506(iron ion binding)|GO:0005634(nucleus)|GO:0006355(regulation of transcription, DNA-dependent)|GO:0008270(zinc ion binding)|GO:0016491(oxidoreductase activity)|GO:0016568(chromatin modification)|GO:0016702(oxidoreductase activity, acting on single donors with incorporation of molecular oxygen, incorporation of two atoms of oxygen)|GO:00198…
SLC28A1	Homo sapiens solute carrier family 28 (sodium-coupled nucleoside transporter), member 1 (SLC28A1), transcript variant 1, mRNA [NM_004213]	17.1372	57.1408	7.961	6.7247	3.6709	7.4992	27.413	5.96493	-2.20028	0.318067	9154	GO:0001882(nucleoside binding)|GO:0005337(nucleoside transmembrane transporter activity)|GO:0005624(membrane fraction)|GO:0005886(plasma membrane)|GO:0005887(integral to plasma membrane)|GO:0006139(nucleobase, nucleoside, nucleotide and nucleic acid metabolic process)|GO:0015389(pyrimidine- and adenine-specific:sodium symporter activity)|GO:0015858(nucleoside transport)|GO:0016324(apical plasma m…
CXorf1	Homo sapiens chromosome X open reading frame 1 (CXorf1), mRNA [NM_004709]	3.3396	5.191	3.4408	6.3371	3.4679	6.3827	3.99047	5.3959	0.435306	0.463779	9142	GO:0003674(molecular_function)|GO:0005575(cellular_component)|GO:0008150(biological_process)
C12orf41	Homo sapiens chromosome 12 open reading frame 41 (C12orf41), mRNA [NM_017822]	3.1566	75.9792	228.253	3.0779	308.487	15.4233	102.463	108.996	0.0891744	0.964101	54934
TM2D3	Homo sapiens TM2 domain containing 3 (TM2D3), transcript variant 1, mRNA [NM_078474]	219.117	735.587	199.921	10.2952	479.115	3.4495	384.875	164.287	-1.22817	0.00680655	80213	GO:0016020(membrane)|GO:0016021(integral to membrane)
LOC100128731	Homo sapiens oligosaccharyltransferase 4 homolog (S. cerevisiae) (OST4), mRNA [NM_001134693]	2928.61	662.778	1658.23	865.779	195.083	1527.78	1749.87	862.882	-1.02001	0.275053	100128731	GO:0016020(membrane)|GO:0016021(integral to membrane)
CCDC125	Homo sapiens coiled-coil domain containing 125 (CCDC125), mRNA [NM_176816]	830.394	175.969	40.8636	280.506	263.927	615.814	349.075	386.749	0.147858	0.918478	202243	GO:0005737(cytoplasm)|GO:0045111(intermediate filament cytoskeleton)
SUSD3	Homo sapiens sushi domain containing 3 (SUSD3), mRNA [NM_145006]	40.7581	15.1559	54.2652	69.4147	3.4017	14.9662	36.7264	29.2609	-0.327845	0.741581	203328	GO:0016020(membrane)|GO:0016021(integral to membrane)
HMGN2	Homo sapiens high mobility group nucleosomal binding domain 2 (HMGN2), mRNA [NM_005517]	3243.53	2273.67	4128.53	3653.84	2191.38	2610.09	3215.24	2818.43	-0.190033	0.56364	3151	GO:0000785(chromatin)|GO:0003677(DNA binding)|GO:0005634(nucleus)|GO:0005737(cytoplasm)|GO:0006325(chromatin organization)|GO:0006355(regulation of transcription, DNA-dependent)
RPS26	Homo sapiens ribosomal protein S26 (RPS26), mRNA [NM_001029]	7402.51	5843.16	9781.93	9351.95	7112.36	7697.79	7675.86	8054.03	0.0693821	0.790281	6231	GO:0003729(mRNA binding)|GO:0003735(structural constituent of ribosome)|GO:0005515(protein binding)|GO:0005622(intracellular)|GO:0005829(cytosol)|GO:0006412(translation)|GO:0006414(translational elongation)|GO:0006415(translational termination)|GO:0010467(gene expression)|GO:0015935(small ribosomal subunit)|GO:0016032(viral reproduction)|GO:0016070(RNA metabolic process)|GO:0016071(mRNA metabolic…
C10orf57	Homo sapiens chromosome 10 open reading frame 57 (C10orf57), mRNA [NM_025125]	2.9977	20.4557	38.736	5.8377	3.0545	2.9898	20.7298	3.96067	-2.38789	0.271288	80195	GO:0016020(membrane)|GO:0016021(integral to membrane)
CUEDC2	Homo sapiens CUE domain containing 2 (CUEDC2), mRNA [NM_024040]	805.521	297.976	756.556	17.3726	16.0504	122.191	620.018	51.8714	-3.5793	0.0630475	79004	GO:0005515(protein binding)|GO:0005634(nucleus)|GO:0005730(nucleolus)|GO:0005737(cytoplasm)
SULT2A1	Homo sapiens sulfotransferase family, cytosolic, 2A, dehydroepiandrosterone (DHEA)-preferring, member 1 (SULT2A1), mRNA [NM_003167]	7.0832	4.2931	4.0038	3.4444	5.03	3.5444	5.1267	4.00627	-0.355772	0.481246	6822	GO:0005737(cytoplasm)|GO:0005829(cytosol)|GO:0006805(xenobiotic metabolic process)|GO:0007586(digestion)|GO:0008146(sulfotransferase activity)|GO:0008202(steroid metabolic process)|GO:0016740(transferase activity)|GO:0030573(bile acid catabolic process)|GO:0044255(cellular lipid metabolic process)|GO:0047704(bile-salt sulfotransferase activity)|GO:0050427(3'-phosphoadenosine 5'-phosphosulfate met…
ACBD3	Homo sapiens acyl-CoA binding domain containing 3 (ACBD3), mRNA [NM_022735]	125.283	158.502	229.996	235.206	26.634	97.509	171.26	119.783	-0.515766	0.588841	64746	GO:0000062(fatty-acyl-CoA binding)|GO:0000139(Golgi membrane)|GO:0005488(binding)|GO:0005739(mitochondrion)|GO:0005794(Golgi apparatus)|GO:0006694(steroid biosynthetic process)|GO:0006810(transport)|GO:0016020(membrane)|GO:0016021(integral to membrane)
RGMA	Homo sapiens RGM domain family, member A (RGMA), transcript variant 4, mRNA [NM_020211]	3.3053	26.5215	25.1983	10.2535	3.3133	8.3748	18.3417	7.31387	-1.32642	0.352397	56963	GO:0005783(endoplasmic reticulum)|GO:0005886(plasma membrane)|GO:0007411(axon guidance)|GO:0031225(anchored to membrane)
MON1B	Homo sapiens MON1 homolog B (yeast) (MON1B), mRNA [NM_014940]	207.493	254.78	97.7505	374.429	298.349	68.9711	186.675	247.25	0.405442	0.400161	22879	GO:0005515(protein binding)
ATG4A	Homo sapiens ATG4 autophagy related 4 homolog A (S. cerevisiae) (ATG4A), transcript variant 1, mRNA [NM_052936]	213.001	1688.26	1181.58	679.667	687.182	283.14	1027.62	549.996	-0.901806	0.418967	115201	GO:0005737(cytoplasm)|GO:0006508(proteolysis)|GO:0006914(autophagy)|GO:0008233(peptidase activity)|GO:0008234(cysteine-type peptidase activity)|GO:0015031(protein transport)
LYPD2	Homo sapiens LY6/PLAUR domain containing 2 (LYPD2), mRNA [NM_205545]	6.5916	3.9057	3.6531	3.7385	4.4032	3.4571	4.7168	3.86627	-0.286867	0.492497	137797	GO:0005886(plasma membrane)|GO:0031225(anchored to membrane)
TNFSF12	Homo sapiens tumor necrosis factor (ligand) superfamily, member 12 (TNFSF12), transcript variant 1, mRNA [NM_003809]	82.2765	4.2438	56.2903	3.3877	4.6981	3.4927	47.6035	3.8595	-3.62458	0.201845	8742	GO:0001938(positive regulation of endothelial cell proliferation)|GO:0005102(receptor binding)|GO:0005125(cytokine activity)|GO:0005164(tumor necrosis factor receptor binding)|GO:0005515(protein binding)|GO:0005576(extracellular region)|GO:0005615(extracellular space)|GO:0005886(plasma membrane)|GO:0005887(integral to plasma membrane)|GO:0006915(apoptosis)|GO:0006917(induction of apoptosis)|GO:00…
KLHL21	Homo sapiens kelch-like 21 (Drosophila) (KLHL21), mRNA [NM_014851]	2.9433	61.8165	5.4779	2.9956	2.9288	2.9075	23.4126	2.94397	-2.99145	0.398535	9903	GO:0000910(cytokinesis)|GO:0004842(ubiquitin-protein ligase activity)|GO:0005737(cytoplasm)|GO:0005819(spindle)|GO:0005827(polar microtubule)|GO:0005856(cytoskeleton)|GO:0007049(cell cycle)|GO:0007067(mitosis)|GO:0016567(protein ubiquitination)|GO:0031463(Cul3-RING ubiquitin ligase complex)|GO:0051322(anaphase)
ZNF711	Homo sapiens zinc finger protein 711 (ZNF711), mRNA [NM_021998]	23.9886	6.353	36.4831	15.2788	51.1809	9.1438	22.2749	25.2012	0.178072	0.904772	7552	GO:0005515(protein binding)|GO:0005622(intracellular)|GO:0005634(nucleus)|GO:0008270(zinc ion binding)|GO:0043565(sequence-specific DNA binding)|GO:0045893(positive regulation of transcription, DNA-dependent)|GO:0046872(metal ion binding)
USP4	Homo sapiens ubiquitin specific peptidase 4 (proto-oncogene) (USP4), transcript variant 1, mRNA [NM_003363]	149.53	196.969	402.409	416.872	91.8842	322.913	249.636	277.223	0.151222	0.839683	7375	GO:0004221(ubiquitin thiolesterase activity)|GO:0004843(ubiquitin-specific protease activity)|GO:0005515(protein binding)|GO:0005634(nucleus)|GO:0005737(cytoplasm)|GO:0005764(lysosome)|GO:0006508(proteolysis)|GO:0006511(ubiquitin-dependent protein catabolic process)|GO:0008233(peptidase activity)|GO:0008234(cysteine-type peptidase activity)|GO:0016579(protein deubiquitination)|GO:0031397(negative…
SIAE	Homo sapiens sialic acid acetylesterase (SIAE), transcript variant 1, mRNA [NM_170601]	41.6911	96.8095	24.0895	13.9677	3.163	93.4347	54.1967	36.8551	-0.556339	0.749234	54414	GO:0001681(sialate O-acetylesterase activity)|GO:0004091(carboxylesterase activity)|GO:0005576(extracellular region)|GO:0005764(lysosome)|GO:0016787(hydrolase activity)
SPEM1	Homo sapiens spermatid maturation 1 (SPEM1), mRNA [NM_199339]	3.0736	3.1149	3.0458	2.9804	3.0558	2.9726	3.0781	3.00293	-0.0356677	0.0168842	374768	GO:0005737(cytoplasm)|GO:0007275(multicellular organismal development)|GO:0007283(spermatogenesis)|GO:0016020(membrane)|GO:0016021(integral to membrane)|GO:0030154(cell differentiation)
SELV	Homo sapiens selenoprotein V (SELV), mRNA [NM_182704]	45.9024	55.3926	45.2515	79.5838	77.9905	52.7399	48.8488	70.1047	0.521188	0.107383	348303	GO:0008430(selenium binding)|GO:0045454(cell redox homeostasis)
BUB3	Homo sapiens budding uninhibited by benzimidazoles 3 homolog (yeast) (BUB3), transcript variant 2, mRNA [NM_001007793]	509.814	200.737	70.9449	615.814	384.874	402.866	260.498	467.851	0.844775	0.088692	9184	GO:0000070(mitotic sister chromatid segregation)|GO:0000075(cell cycle checkpoint)|GO:0000087(M phase of mitotic cell cycle)|GO:0000236(mitotic prometaphase)|GO:0000278(mitotic cell cycle)|GO:0000776(kinetochore)|GO:0000777(condensed chromosome kinetochore)|GO:0005515(protein binding)|GO:0005634(nucleus)|GO:0005694(chromosome)|GO:0005730(nucleolus)|GO:0005829(cytosol)|GO:0007094(mitotic cell cycl…
PADI3	Homo sapiens peptidyl arginine deiminase, type III (PADI3), mRNA [NM_016233]	3.606	7.9719	5.991	3.1902	3.4759	3.2864	5.8563	3.3175	-0.819893	0.164521	51702	GO:0004668(protein-arginine deiminase activity)|GO:0005509(calcium ion binding)|GO:0005634(nucleus)|GO:0005730(nucleolus)|GO:0005737(cytoplasm)|GO:0006464(protein modification process)|GO:0016787(hydrolase activity)|GO:0018101(peptidyl-citrulline biosynthetic process from peptidyl-arginine)
PMS2L11	Homo sapiens DTX2P1-UPK3BP1-PMS2P11 readthrough (non-protein coding) (DTX2P1-UPK3BP1-PMS2P11), non-coding RNA [NR_023383]	897.419	900.07	1271.87	322.381	2043.31	752.825	1023.12	1039.51	0.0229218	0.979449	441263
HPS6	Homo sapiens Hermansky-Pudlak syndrome 6 (HPS6), mRNA [NM_024747]	274.253	19.5815	12.3775	23.9692	26.6087	101.43	102.071	50.6692	-1.01039	0.664983	79803	GO:0005737(cytoplasm)|GO:0005768(endosome)|GO:0005783(endoplasmic reticulum)|GO:0005792(microsome)|GO:0005829(cytosol)|GO:0006996(organelle organization)|GO:0007596(blood coagulation)|GO:0016020(membrane)|GO:0030318(melanocyte differentiation)|GO:0031901(early endosome membrane)|GO:0043473(pigmentation)
AK093229	Homo sapiens nuclear receptor interacting protein 3 (NRIP3), mRNA [NM_020645]	5.5443	11.2863	20.5434	9.8641	6.5235	37.7321	12.458	18.0399	0.534119	0.473184	56675	GO:0004190(aspartic-type endopeptidase activity)|GO:0006508(proteolysis)
LOC100129385	chromosome 9 open reading frame 92 [Source:HGNC Symbol;Acc:19054] [ENST00000380683]	6.5667	6.4505	3.2423	4.9296	49.8027	4.2118	5.41983	19.648	1.85806	0.432087
FAM86D	Homo sapiens family with sequence similarity 86, member D, pseudogene (FAM86DP), non-coding RNA [NR_024241]	52.6409	263.853	7.3144	293.555	3.344	272.766	107.936	189.888	0.814971	0.67968	692099
UBE2Z	Homo sapiens ubiquitin-conjugating enzyme E2Z (UBE2Z), mRNA [NM_023079]	80.7475	238.698	136.458	281.771	342.356	361.649	151.968	328.592	1.11253	0.0414935	65264	GO:0000166(nucleotide binding)|GO:0004842(ubiquitin-protein ligase activity)|GO:0005524(ATP binding)|GO:0005634(nucleus)|GO:0005730(nucleolus)|GO:0005737(cytoplasm)|GO:0006915(apoptosis)|GO:0016874(ligase activity)|GO:0016881(acid-amino acid ligase activity)
C15orf39	Homo sapiens chromosome 15 open reading frame 39 (C15orf39), mRNA [NM_015492]	64.9457	5.7809	5.2341	3.7147	241.482	4.1096	25.3202	83.1023	1.7146	0.589035	56905
XK	Homo sapiens X-linked Kx blood group (McLeod syndrome) (XK), mRNA [NM_021083]	2.9243	2.9399	2.8893	3.0421	2.9135	2.8952	2.91783	2.95027	0.0159479	0.53522	7504	GO:0005215(transporter activity)|GO:0005515(protein binding)|GO:0006810(transport)|GO:0006865(amino acid transport)|GO:0016020(membrane)|GO:0016021(integral to membrane)
ZDHHC24	Homo sapiens zinc finger, DHHC-type containing 24 (ZDHHC24), mRNA [NM_207340]	77.8043	43.0742	44.7867	3.5746	3.2349	55.3285	55.2217	20.7127	-1.41472	0.295995	254359	GO:0008270(zinc ion binding)|GO:0016020(membrane)|GO:0016021(integral to membrane)|GO:0016746(transferase activity, transferring acyl groups)|GO:0046872(metal ion binding)
ARL2BP	Homo sapiens ADP-ribosylation factor-like 2 binding protein (ARL2BP), mRNA [NM_012106]	3.0159	3.0044	6.4853	96.9879	3.0133	48.594	4.16853	49.5317	3.57074	0.236987	23568	GO:0003713(transcription coactivator activity)|GO:0005083(small GTPase regulator activity)|GO:0005515(protein binding)|GO:0005634(nucleus)|GO:0005737(cytoplasm)|GO:0005739(mitochondrion)|GO:0005758(mitochondrial intermembrane space)|GO:0005813(centrosome)|GO:0005819(spindle)|GO:0005856(cytoskeleton)|GO:0007165(signal transduction)|GO:0030496(midbody)|GO:0042517(positive regulation of tyrosine pho…
LILRB3	Homo sapiens leukocyte immunoglobulin-like receptor, subfamily B (with TM and ITIM domains), member 3 (LILRB3), transcript variant 2, mRNA [NM_006864]	9.1432	117.159	5.415	9.2011	12.5415	11.8481	43.9058	11.1969	-1.97131	0.459492	11025	GO:0004872(receptor activity)|GO:0004888(transmembrane receptor activity)|GO:0005515(protein binding)|GO:0005887(integral to plasma membrane)|GO:0006952(defense response)|GO:0007166(cell surface receptor linked signaling pathway)|GO:0016020(membrane)|GO:0045671(negative regulation of osteoclast differentiation)
C18orf19	Homo sapiens chromosome 18 open reading frame 19 (C18orf19), transcript variant 1, mRNA [NM_001098801]	4.6266	486.389	132.588	326.806	417.125	85.2752	207.868	276.402	0.411101	0.643444	125228	GO:0005739(mitochondrion)|GO:0016020(membrane)|GO:0016021(integral to membrane)
DKFZP434K028	Homo sapiens uncharacterized LOC26070 (DKFZP434K028), non-coding RNA [NR_026882]	58.9055	37.9814	49.0892	57.1235	74.8105	51.8937	48.6587	61.2759	0.332622	0.409021	26070
TMEM190	Homo sapiens transmembrane protein 190 (TMEM190), mRNA [NM_139172]	7.8524	16.6157	24.3463	99.5999	19.5921	233.413	16.2715	117.535	2.85267	0.231847	147744	GO:0016020(membrane)|GO:0016021(integral to membrane)
ZNF770	Homo sapiens zinc finger protein 770 (ZNF770), mRNA [NM_014106]	3.1659	70.8462	100.975	10.9789	100.673	35.992	58.3291	49.2147	-0.245127	0.780518	54989	GO:0003677(DNA binding)|GO:0005622(intracellular)|GO:0005634(nucleus)|GO:0006355(regulation of transcription, DNA-dependent)|GO:0008270(zinc ion binding)|GO:0046872(metal ion binding)
CACYBP	Homo sapiens calcyclin binding protein (CACYBP), transcript variant 1, mRNA [NM_014412]	6006.61	5430.66	6072.72	8226.58	3992.16	4324.58	5836.66	5514.44	-0.0819301	0.82398	27101	GO:0005515(protein binding)|GO:0005625(soluble fraction)|GO:0005634(nucleus)|GO:0005641(nuclear envelope lumen)|GO:0005737(cytoplasm)|GO:0007507(heart development)|GO:0007568(aging)|GO:0030877(beta-catenin destruction complex)|GO:0042803(protein homodimerization activity)|GO:0043005(neuron projection)|GO:0044297(cell body)|GO:0045740(positive regulation of DNA replication)|GO:0055007(cardiac musc…
BCL6	Homo sapiens B-cell CLL/lymphoma 6 (BCL6), transcript variant 2, mRNA [NM_001130845]	3.5099	8.2319	43.0662	8.9435	177.793	3.3671	18.2693	63.3679	1.79433	0.551671	604	GO:0000060(protein import into nucleus, translocation)|GO:0000122(negative regulation of transcription from RNA polymerase II promoter)|GO:0000902(cell morphogenesis)|GO:0001953(negative regulation of cell-matrix adhesion)|GO:0002634(regulation of germinal center formation)|GO:0002829(negative regulation of type 2 immune response)|GO:0002903(negative regulation of B cell apoptosis)|GO:0003682(chr…
LOC100130856	PREDICTED: Homo sapiens hypothetical LOC100130856 (LOC100130856), miscRNA [XR_109559]	80.1484	44.6122	42.1293	99.6457	108.155	37.6795	55.63	81.8269	0.556712	0.318866	100130856
LRP11	Homo sapiens low density lipoprotein receptor-related protein 11 (LRP11), mRNA [NM_032832]	135.293	195.416	137.331	179.2	128.815	181.273	156.013	163.096	0.06405	0.865305	84918	GO:0004872(receptor activity)|GO:0016020(membrane)|GO:0016021(integral to membrane)
LOC100128239	Homo sapiens uncharacterized LOC100128239 (LOC100128239), non-coding RNA [NR_027276]	3.0973	3.3672	6.6808	4.1935	3.1393	73.3292	4.38177	26.8873	2.61734	0.41521	100128239
HDAC5	Homo sapiens histone deacetylase 5 (HDAC5), transcript variant 3, mRNA [NM_001015053]	38.2244	2.933	9.7336	13.0396	568.06	5.1417	16.9637	195.414	3.52601	0.453631	10014	GO:0000118(histone deacetylase complex)|GO:0000122(negative regulation of transcription from RNA polymerase II promoter)|GO:0004407(histone deacetylase activity)|GO:0005080(protein kinase C binding)|GO:0005515(protein binding)|GO:0005634(nucleus)|GO:0005730(nucleolus)|GO:0005737(cytoplasm)|GO:0005794(Golgi apparatus)|GO:0006325(chromatin organization)|GO:0006338(chromatin remodeling)|GO:0006342(c…
MRPS7	Homo sapiens mitochondrial ribosomal protein S7 (MRPS7), nuclear gene encoding mitochondrial protein, mRNA [NM_015971]	194.425	887.165	555.936	358.011	333.74	30.7863	545.842	240.846	-1.18037	0.322967	51081	GO:0003723(RNA binding)|GO:0003735(structural constituent of ribosome)|GO:0005622(intracellular)|GO:0005739(mitochondrion)|GO:0005840(ribosome)|GO:0006412(translation)|GO:0022627(cytosolic small ribosomal subunit)
C7orf27	Homo sapiens BRCA1-associated ATM activator 1 (BRAT1), mRNA [NM_152743]	6.9255	3.1003	16.1187	23.0534	3.0724	5.0888	8.71483	10.4049	0.255713	0.850185	221927	GO:0005515(protein binding)|GO:0005634(nucleus)|GO:0010212(response to ionizing radiation)
OOEP	Homo sapiens oocyte expressed protein homolog (dog) (OOEP), mRNA [NM_001080507]	31.8894	29.2313	26.2221	60.9147	59.3978	25.7858	29.1143	48.6994	0.742179	0.189716	441161	GO:0001701(in utero embryonic development)|GO:0003723(RNA binding)|GO:0005737(cytoplasm)|GO:0005938(cell cortex)|GO:0006468(protein phosphorylation)|GO:0007566(embryo implantation)|GO:0009566(fertilization)|GO:0009880(embryonic pattern specification)|GO:0035088(establishment or maintenance of apical/basal cell polarity)|GO:0043234(protein complex)|GO:0043623(cellular protein complex assembly)|GO:…
RIMKLB	Homo sapiens ribosomal modification protein rimK-like family member B (RIMKLB), mRNA [NM_020734]	568.06	2.8393	2.8309	2.8354	2.8453	83.5083	191.243	29.7297	-2.68543	0.51003	57494	GO:0000166(nucleotide binding)|GO:0005524(ATP binding)|GO:0005737(cytoplasm)|GO:0006464(protein modification process)|GO:0016874(ligase activity)|GO:0016881(acid-amino acid ligase activity)|GO:0046872(metal ion binding)
MSI2	Homo sapiens musashi homolog 2 (Drosophila) (MSI2), transcript variant 2, mRNA [NM_170721]	682.682	95.2038	8.1592	14.0025	29.9512	32.3216	262.015	25.4251	-3.36532	0.390463	124540	GO:0000166(nucleotide binding)|GO:0003727(single-stranded RNA binding)|GO:0005737(cytoplasm)|GO:0005844(polysome)|GO:0008266(poly(U) RNA binding)|GO:0048864(stem cell development)
ACTR3B	Homo sapiens ARP3 actin-related protein 3 homolog B (yeast) (ACTR3B), transcript variant 1, mRNA [NM_020445]	116.153	75.4012	136.252	173.301	452.294	125.121	109.269	250.239	1.19542	0.359752	57180	GO:0000166(nucleotide binding)|GO:0003779(actin binding)|GO:0005524(ATP binding)|GO:0005737(cytoplasm)|GO:0005856(cytoskeleton)|GO:0030833(regulation of actin filament polymerization)|GO:0042995(cell projection)
TRIM9	Homo sapiens tripartite motif containing 9 (TRIM9), transcript variant 1, mRNA [NM_015163]	2.9029	2.9707	2.9603	3.0497	2.9478	2.9081	2.94463	2.96853	0.0116623	0.737132	114088	GO:0004842(ubiquitin-protein ligase activity)|GO:0005622(intracellular)|GO:0005737(cytoplasm)|GO:0005856(cytoskeleton)|GO:0008021(synaptic vesicle)|GO:0008270(zinc ion binding)|GO:0016567(protein ubiquitination)|GO:0016874(ligase activity)|GO:0030054(cell junction)|GO:0030425(dendrite)|GO:0031410(cytoplasmic vesicle)|GO:0042803(protein homodimerization activity)|GO:0042995(cell projection)|GO:004…
C1orf145	Homo sapiens chromosome 1 open reading frame 145, mRNA (cDNA clone IMAGE:5204063). [BC027909]	7.0705	3.1489	3.0458	3.2377	3.1796	6.6727	4.42173	4.36333	-0.0191813	0.980831	574407
PIGF	Homo sapiens phosphatidylinositol glycan anchor biosynthesis, class F (PIGF), transcript variant 1, mRNA [NM_002643]	421.326	85.0821	75.6542	3.1029	174.99	271.347	194.021	149.813	-0.373044	0.83723	5281	GO:0004307(ethanolaminephosphotransferase activity)|GO:0005783(endoplasmic reticulum)|GO:0005789(endoplasmic reticulum membrane)|GO:0006501(C-terminal protein lipidation)|GO:0006506(GPI anchor biosynthetic process)|GO:0016020(membrane)|GO:0016021(integral to membrane)|GO:0016254(preassembly of GPI anchor in ER membrane)|GO:0043687(post-translational protein modification)|GO:0044267(cellular prote…
ENST00000401542	Homo sapiens leucine rich repeat containing 72 (LRRC72), mRNA [NM_001195280]	10.6035	7.0252	9.8954	37.8149	17.5138	12.4939	9.1747	22.6075	1.30107	0.20534	100506049
BTNL2	Homo sapiens butyrophilin-like 2 (MHC class II associated) (BTNL2), mRNA [NM_019602]	173.864	270.177	117.717	195.015	223.04	128.288	187.253	182.114	-0.0401433	0.83123	56244	GO:0016020(membrane)|GO:0016021(integral to membrane)
FADS6	Homo sapiens fatty acid desaturase domain family, member 6 (FADS6), mRNA [NM_178128]	4.5494	7.4889	5.934	7.0823	19.0019	5.6983	5.99077	10.5942	0.822458	0.323761	283985	GO:0006633(fatty acid biosynthetic process)|GO:0016020(membrane)|GO:0016021(integral to membrane)|GO:0016491(oxidoreductase activity)
PAPSS2	Homo sapiens 3'-phosphoadenosine 5'-phosphosulfate synthase 2 (PAPSS2), transcript variant 2, mRNA [NM_001015880]	155.048	137.78	326.882	188.651	105.692	364.544	206.57	219.629	0.0884364	0.621821	9060	GO:0000103(sulfate assimilation)|GO:0000166(nucleotide binding)|GO:0001501(skeletal system development)|GO:0004020(adenylylsulfate kinase activity)|GO:0004781(sulfate adenylyltransferase (ATP) activity)|GO:0005524(ATP binding)|GO:0005829(cytosol)|GO:0006805(xenobiotic metabolic process)|GO:0016779(nucleotidyltransferase activity)|GO:0050427(3'-phosphoadenosine 5'-phosphosulfate metabolic process)…
PRICKLE2	Homo sapiens prickle homolog 2 (Drosophila) (PRICKLE2), mRNA [NM_198859]	21.5823	45.6002	2.9992	26.7712	3.0688	24.0948	23.3939	17.9783	-0.379878	0.803592	166336	GO:0005634(nucleus)|GO:0005737(cytoplasm)|GO:0008270(zinc ion binding)|GO:0016020(membrane)|GO:0016327(apicolateral plasma membrane)|GO:0016328(lateral plasma membrane)|GO:0031175(neuron projection development)|GO:0031965(nuclear membrane)|GO:0045197(establishment or maintenance of epithelial cell apical/basal polarity)|GO:0046872(metal ion binding)
RNF115	Homo sapiens ring finger protein 115 (RNF115), mRNA [NM_014455]	690.122	429.55	642.316	3.494	1223.71	821.364	587.329	682.857	0.217413	0.844639	27246	GO:0004842(ubiquitin-protein ligase activity)|GO:0005515(protein binding)|GO:0005737(cytoplasm)|GO:0005829(cytosol)|GO:0008270(zinc ion binding)|GO:0016874(ligase activity)|GO:0046872(metal ion binding)|GO:0051865(protein autoubiquitination)
AP3M2	Homo sapiens adaptor-related protein complex 3, mu 2 subunit (AP3M2), transcript variant 2, mRNA [NM_006803]	25.2318	6.6234	78.3512	6.1021	4.6266	91.9459	36.7355	34.2249	-0.102129	0.815375	10947	GO:0005794(Golgi apparatus)|GO:0006886(intracellular protein transport)|GO:0016192(vesicle-mediated transport)|GO:0030119(AP-type membrane coat adaptor complex)|GO:0030131(clathrin adaptor complex)
ALKBH1	Homo sapiens alkB, alkylation repair homolog 1 (E. coli) (ALKBH1), mRNA [NM_006020]	144.674	44.4604	154.551	361.462	169.661	733.101	114.562	421.408	1.87909	0.156914	8846	GO:0001701(in utero embryonic development)|GO:0001764(neuron migration)|GO:0001890(placenta development)|GO:0003906(DNA-(apurinic or apyrimidinic site) lyase activity)|GO:0005634(nucleus)|GO:0005719(nuclear euchromatin)|GO:0005739(mitochondrion)|GO:0006281(DNA repair)|GO:0006307(DNA dealkylation involved in DNA repair)|GO:0008198(ferrous iron binding)|GO:0010468(regulation of gene expression)|GO:…
DHRS4	Homo sapiens dehydrogenase/reductase (SDR family) member 4 (DHRS4), mRNA [NM_021004]	97.2077	991.563	344.96	2450.96	1086.22	762.859	477.91	1433.35	1.58457	0.308294	10901	GO:0000166(nucleotide binding)|GO:0004090(carbonyl reductase (NADPH) activity)|GO:0005739(mitochondrion)|GO:0005777(peroxisome)|GO:0016491(oxidoreductase activity)|GO:0031965(nuclear membrane)|GO:0043231(intracellular membrane-bounded organelle)|GO:0055114(oxidation-reduction process)
UBAC2	Homo sapiens UBA domain containing 2 (UBAC2), transcript variant 2, mRNA [NM_177967]	475.04	364.162	162.435	1043.45	498.621	242.233	333.879	594.768	0.833001	0.233495	337867	GO:0016020(membrane)|GO:0016021(integral to membrane)
RPL35	Homo sapiens ribosomal protein L35 (RPL35), mRNA [NM_007209]	686.662	308.674	1124.57	380.054	543.509	758.238	706.636	560.6	-0.333995	0.524826	11224	GO:0003729(mRNA binding)|GO:0003735(structural constituent of ribosome)|GO:0005622(intracellular)|GO:0005730(nucleolus)|GO:0005737(cytoplasm)|GO:0005829(cytosol)|GO:0005840(ribosome)|GO:0006412(translation)|GO:0006414(translational elongation)|GO:0006415(translational termination)|GO:0010467(gene expression)|GO:0016032(viral reproduction)|GO:0016070(RNA metabolic process)|GO:0016071(mRNA metaboli…
C6orf25	Homo sapiens chromosome 6 open reading frame 25 (C6orf25), transcript variant 7, mRNA [NM_138277]	13.2317	16.0651	28.1284	26.6537	33.2741	11.1422	19.1417	23.69	0.307557	0.715145	80739	GO:0004872(receptor activity)|GO:0005783(endoplasmic reticulum)|GO:0005794(Golgi apparatus)|GO:0005886(plasma membrane)|GO:0008201(heparin binding)|GO:0016021(integral to membrane)
MRPL51	Homo sapiens mitochondrial ribosomal protein L51 (MRPL51), nuclear gene encoding mitochondrial protein, mRNA [NM_016497]	6887.33	7679.75	12236.6	15830.4	10502.4	12599.4	8934.56	12977.4	0.53853	0.253871	51258	GO:0003735(structural constituent of ribosome)|GO:0005515(protein binding)|GO:0005739(mitochondrion)|GO:0005761(mitochondrial ribosome)|GO:0005762(mitochondrial large ribosomal subunit)|GO:0005840(ribosome)|GO:0006412(translation)
FLJ37078	Homo sapiens serine/arginine repetitive matrix 3 (SRRM3), mRNA [NM_001110199]	37.1506	32.0159	22.1752	45.6491	86.6416	24.0215	30.4472	52.1041	0.775085	0.321854	222183
TARDBP	Homo sapiens TAR DNA binding protein (TARDBP), mRNA [NM_007375]	115.81	50.6226	14.1772	11.6068	3.3201	3.1935	60.2034	6.04013	-3.31719	0.18397	23435	GO:0000166(nucleotide binding)|GO:0003677(DNA binding)|GO:0003690(double-stranded DNA binding)|GO:0003700(sequence-specific DNA binding transcription factor activity)|GO:0003723(RNA binding)|GO:0003730(mRNA 3'-UTR binding)|GO:0005515(protein binding)|GO:0005634(nucleus)|GO:0005730(nucleolus)|GO:0006355(regulation of transcription, DNA-dependent)|GO:0006366(transcription from RNA polymerase II pro…
TBC1D12	Homo sapiens TBC1 domain family, member 12 (TBC1D12), mRNA [NM_015188]	12.1638	117.678	222.344	3.2987	65.3118	50.4313	117.396	39.6806	-1.56487	0.251899	23232	GO:0005096(GTPase activator activity)|GO:0005097(Rab GTPase activator activity)|GO:0005622(intracellular)
PXMP4	Homo sapiens peroxisomal membrane protein 4, 24kDa (PXMP4), transcript variant 1, mRNA [NM_007238]	18.7447	3.216	13.3651	14.2593	3.1474	80.6258	11.7753	32.6775	1.47254	0.462933	11264	GO:0005624(membrane fraction)|GO:0005777(peroxisome)|GO:0005778(peroxisomal membrane)|GO:0016020(membrane)|GO:0016021(integral to membrane)
LOC100131744	PREDICTED: Homo sapiens hypothetical LOC100131744 (LOC100131744), miscRNA [XR_109457]	24.1214	16.3873	35.4657	67.6981	55.8406	36.0526	25.3248	53.1971	1.0708	0.178785
PNCK	Homo sapiens pregnancy up-regulated non-ubiquitously expressed CaM kinase (PNCK), transcript variant 1, mRNA [NM_001039582]	3.6816	3.4607	3.3522	3.3321	3.4141	5.3499	3.49817	4.03203	0.204909	0.544171	139728	GO:0000166(nucleotide binding)|GO:0004683(calmodulin-dependent protein kinase activity)|GO:0005516(calmodulin binding)|GO:0005524(ATP binding)|GO:0005634(nucleus)|GO:0005737(cytoplasm)
FCRL1	Homo sapiens Fc receptor-like 1 (FCRL1), transcript variant 1, mRNA [NM_052938]	24.0851	13.5962	16.1893	63.2253	42.0118	22.2578	17.9569	42.4983	1.24287	0.128	115350	GO:0004872(receptor activity)|GO:0005886(plasma membrane)|GO:0016021(integral to membrane)
ODZ3	Homo sapiens odz, odd Oz/ten-m homolog 3 (Drosophila) (ODZ3), mRNA [NM_001080477]	3.1003	253.251	86.6851	3.0254	3.0579	93.6156	114.346	33.233	-1.78271	0.438685	55714	GO:0007165(signal transduction)|GO:0016020(membrane)|GO:0016021(integral to membrane)
GLB1L3	Homo sapiens galactosidase, beta 1-like 3 (GLB1L3), mRNA [NM_001080407]	7.0943	16.0453	3.0959	4.0664	15.0193	3.9585	8.74517	7.6814	-0.187117	0.443578	112937	GO:0004553(hydrolase activity, hydrolyzing O-glycosyl compounds)|GO:0005975(carbohydrate metabolic process)|GO:0043169(cation binding)
NRF1	Homo sapiens nuclear respiratory factor 1 (NRF1), transcript variant 1, mRNA [NM_005011]	3.496	8.3074	3.77	10.7947	4.2794	3.4019	5.19113	6.15867	0.246569	0.799172	4899	GO:0001666(response to hypoxia)|GO:0003677(DNA binding)|GO:0005634(nucleus)|GO:0005737(cytoplasm)|GO:0006091(generation of precursor metabolites and energy)|GO:0006357(regulation of transcription from RNA polymerase II promoter)|GO:0007005(mitochondrion organization)|GO:0031100(organ regeneration)|GO:0032355(response to estradiol stimulus)|GO:0032496(response to lipopolysaccharide)|GO:0051593(res…
C10orf79	Homo sapiens WD repeat domain 96 (WDR96), mRNA [NM_025145]	3.3596	3.2828	3.2768	13.5104	103.686	3.1393	3.3064	40.1119	3.6007	0.368291	80217
ORMDL3	Homo sapiens ORM1-like 3 (S. cerevisiae) (ORMDL3), mRNA [NM_139280]	2416.37	903.953	314.195	2054.3	210.672	1134.94	1211.51	1133.3	-0.0962673	0.880527	94103	GO:0005515(protein binding)|GO:0005783(endoplasmic reticulum)|GO:0005789(endoplasmic reticulum membrane)|GO:0006672(ceramide metabolic process)|GO:0016020(membrane)|GO:0016021(integral to membrane)|GO:0035339(SPOTS complex)
NAB1	Homo sapiens NGFI-A binding protein 1 (EGR1 binding protein 1) (NAB1), mRNA [NM_005966]	939.01	1053.1	360.058	1580.62	1527.78	136.066	784.056	1081.49	0.463993	0.378528	4664	GO:0001958(endochondral ossification)|GO:0005634(nucleus)|GO:0006355(regulation of transcription, DNA-dependent)|GO:0008134(transcription factor binding)|GO:0014037(Schwann cell differentiation)|GO:0042552(myelination)|GO:0045682(regulation of epidermis development)|GO:0045892(negative regulation of transcription, DNA-dependent)
ENST00000390622	immunoglobulin heavy variable 1-46 [Source:HGNC Symbol;Acc:5554] [ENST00000390622]	22.6001	25.9402	27.0979	43.7088	43.5712	16.7696	25.2127	34.6832	0.460084	0.441658
C15orf55	Homo sapiens chromosome 15 open reading frame 55 (C15orf55), mRNA [NM_175741]	3.1487	3.2952	3.2408	3.0633	6.1873	6.1467	3.22823	5.13243	0.668898	0.195707	256646	GO:0005634(nucleus)|GO:0005737(cytoplasm)
C20orf199	Homo sapiens ZNFX1 antisense RNA 1 (non-protein coding) (ZNFX1-AS1), transcript variant 2, non-coding RNA [NR_003605]	220.496	620.81	419.943	583.092	459.136	599.69	420.417	547.306	0.380528	0.495691	441951
NPHP4	Homo sapiens nephronophthisis 4 (NPHP4), mRNA [NM_015102]	5.3052	5.2502	4.7128	3.9383	5.6923	3.5675	5.0894	4.39937	-0.2102	0.349486	261734	GO:0005198(structural molecule activity)|GO:0005515(protein binding)|GO:0005737(cytoplasm)|GO:0005813(centrosome)|GO:0005856(cytoskeleton)|GO:0005911(cell-cell junction)|GO:0005923(tight junction)|GO:0005929(cilium)|GO:0005932(microtubule basal body)|GO:0007165(signal transduction)|GO:0007632(visual behavior)|GO:0016020(membrane)|GO:0016337(cell-cell adhesion)|GO:0030036(actin cytoskeleton organi…
GSX2	Homo sapiens GS homeobox 2 (GSX2), mRNA [NM_133267]	3.2804	3.3503	3.326	3.1294	12.3111	3.1754	3.3189	6.2053	0.902796	0.44224	170825	GO:0003700(sequence-specific DNA binding transcription factor activity)|GO:0005634(nucleus)|GO:0007275(multicellular organismal development)|GO:0043565(sequence-specific DNA binding)
CLINT1	Homo sapiens clathrin interactor 1 (CLINT1), transcript variant 2, mRNA [NM_014666]	658.857	1098.51	1149.18	148.713	556.516	617.291	968.849	440.84	-1.13602	0.000316598	9685	GO:0005515(protein binding)|GO:0005737(cytoplasm)|GO:0005794(Golgi apparatus)|GO:0005829(cytosol)|GO:0006892(post-Golgi vesicle-mediated transport)|GO:0006897(endocytosis)|GO:0008289(lipid binding)|GO:0016020(membrane)|GO:0016044(cellular membrane organization)|GO:0030136(clathrin-coated vesicle)|GO:0030276(clathrin binding)|GO:0031410(cytoplasmic vesicle)|GO:0048471(perinuclear region of cytopla…
ZNF773	Homo sapiens zinc finger protein 773 (ZNF773), mRNA [NM_198542]	750.848	200.381	647.862	3.8027	102.45	536.276	533.03	214.176	-1.31542	0.274906	374928	GO:0003677(DNA binding)|GO:0005622(intracellular)|GO:0005634(nucleus)|GO:0005730(nucleolus)|GO:0005737(cytoplasm)|GO:0006355(regulation of transcription, DNA-dependent)|GO:0008270(zinc ion binding)|GO:0046872(metal ion binding)
ENST00000373222	chromodomain helicase DNA binding protein 6 [Source:HGNC Symbol;Acc:19057] [ENST00000373222]	21.8035	55.8126	7.0132	37.8626	26.0685	19.12	28.2098	27.6837	-0.027158	0.974623	84181	GO:0000166(nucleotide binding)|GO:0003677(DNA binding)|GO:0003682(chromatin binding)|GO:0004386(helicase activity)|GO:0005524(ATP binding)|GO:0005634(nucleus)|GO:0006338(chromatin remodeling)|GO:0006355(regulation of transcription, DNA-dependent)|GO:0007399(nervous system development)|GO:0008026(ATP-dependent helicase activity)|GO:0016817(hydrolase activity, acting on acid anhydrides)
ARID5A	Homo sapiens AT rich interactive domain 5A (MRF1-like) (ARID5A), mRNA [NM_212481]	49.2644	47.6996	190.783	119.597	111.662	60.4486	95.9158	97.236	0.0197231	0.985825	10865	GO:0003677(DNA binding)|GO:0005622(intracellular)|GO:0005634(nucleus)|GO:0005730(nucleolus)|GO:0045892(negative regulation of transcription, DNA-dependent)
IQCD	Homo sapiens IQ motif containing D (IQCD), mRNA [NM_138451]	13.9471	22.8297	90.8089	28.3603	12.5938	7.9699	42.5286	16.308	-1.38285	0.463836	115811
RNF14	Homo sapiens ring finger protein 14 (RNF14), transcript variant 1, mRNA [NM_004290]	199.337	168.804	163.469	25.2753	3.1538	100.337	177.203	42.9221	-2.04561	0.0638351	9604	GO:0003713(transcription coactivator activity)|GO:0005515(protein binding)|GO:0005634(nucleus)|GO:0005737(cytoplasm)|GO:0006355(regulation of transcription, DNA-dependent)|GO:0006357(regulation of transcription from RNA polymerase II promoter)|GO:0007165(signal transduction)|GO:0008270(zinc ion binding)|GO:0016567(protein ubiquitination)|GO:0016874(ligase activity)|GO:0019787(small conjugating pr…
GRHL3	Homo sapiens grainyhead-like 3 (Drosophila) (GRHL3), transcript variant 2, mRNA [NM_198173]	7.4917	4.2344	3.9739	15.2606	4.9489	9.1087	5.23333	9.77273	0.901032	0.158179	57822	GO:0000981(sequence-specific DNA binding RNA polymerase II transcription factor activity)|GO:0001736(establishment of planar polarity)|GO:0003677(DNA binding)|GO:0005634(nucleus)|GO:0007389(pattern specification process)|GO:0007398(ectoderm development)|GO:0007417(central nervous system development)|GO:0008544(epidermis development)|GO:0032321(positive regulation of Rho GTPase activity)|GO:003295…
FAM18B	Homo sapiens family with sequence similarity 18, member B1 (FAM18B1), mRNA [NM_016078]	683.973	1001.55	799.516	1063.84	287.735	819.129	828.346	723.569	-0.195103	0.775629	51030	GO:0016020(membrane)|GO:0016021(integral to membrane)
CR737999	Homo sapiens programmed cell death 2 pseudogene (LOC728739), non-coding RNA [NR_037629]	282.325	167.262	287.735	632.634	1018.76	374.236	245.774	675.208	1.458	0.195709	728739
MRPL52	Homo sapiens mitochondrial ribosomal protein L52 (MRPL52), nuclear gene encoding mitochondrial protein, transcript variant 4, mRNA [NM_181304]	4.0505	186.719	4.0346	35.2749	718.707	83.9414	64.9348	279.308	2.10479	0.310945	122704	GO:0003735(structural constituent of ribosome)|GO:0005739(mitochondrion)|GO:0005762(mitochondrial large ribosomal subunit)|GO:0005840(ribosome)|GO:0006412(translation)
VAC14	Homo sapiens Vac14 homolog (S. cerevisiae) (VAC14), mRNA [NM_018052]	8.3698	6.7826	186.719	827.83	218.506	63.3494	67.2906	369.895	2.45864	0.387212	55697	GO:0004872(receptor activity)|GO:0005488(binding)|GO:0005768(endosome)|GO:0005783(endoplasmic reticulum)|GO:0005792(microsome)|GO:0007165(signal transduction)|GO:0010008(endosome membrane)|GO:0016020(membrane)|GO:0044419(interspecies interaction between organisms)
C14orf48	Homo sapiens chromosome 14 open reading frame 48 (C14orf48), transcript variant 3, non-coding RNA [NR_024184]	3.3737	3.4683	3.4215	5.7072	660.903	3.2323	3.42117	223.281	6.02823	0.42077	256369
EI24	Homo sapiens etoposide induced 2.4 mRNA (EI24), transcript variant 1, mRNA [NM_004879]	55.2367	29.4243	372.391	4.9364	245.59	89.9618	152.351	113.496	-0.424754	0.812644	9538	GO:0005634(nucleus)|GO:0005737(cytoplasm)|GO:0005783(endoplasmic reticulum)|GO:0005789(endoplasmic reticulum membrane)|GO:0006914(autophagy)|GO:0006915(apoptosis)|GO:0006917(induction of apoptosis)|GO:0016020(membrane)|GO:0016021(integral to membrane)|GO:0030308(negative regulation of cell growth)|GO:0031965(nuclear membrane)|GO:0042493(response to drug)
KEAP1	Homo sapiens kelch-like ECH-associated protein 1 (KEAP1), transcript variant 1, mRNA [NM_203500]	841.526	639.409	131.324	336.456	309.264	196.444	537.42	280.721	-0.936911	0.267405	9817	GO:0001701(in utero embryonic development)|GO:0005515(protein binding)|GO:0005634(nucleus)|GO:0005730(nucleolus)|GO:0005737(cytoplasm)|GO:0005783(endoplasmic reticulum)|GO:0005813(centrosome)|GO:0005913(cell-cell adherens junction)|GO:0005925(focal adhesion)|GO:0006355(regulation of transcription, DNA-dependent)|GO:0010629(negative regulation of gene expression)|GO:0030496(midbody)|GO:0042994(cyt…
SYT12	Homo sapiens synaptotagmin XII (SYT12), transcript variant 1, mRNA [NM_177963]	60.3555	78.6596	19.5039	2.9379	2.9827	22.3249	52.8397	9.41517	-2.48856	0.208575	91683	GO:0016020(membrane)|GO:0016021(integral to membrane)|GO:0030054(cell junction)|GO:0030672(synaptic vesicle membrane)|GO:0031410(cytoplasmic vesicle)|GO:0045202(synapse)
LOC100131699	Synthetic construct Homo sapiens gateway clone IMAGE:100021072 3' read RPS3A mRNA. [CU688199]	2715.73	3203	4071.61	4821.64	4874.62	4378.83	3330.11	4691.7	0.494539	0.128548
TAF4	Homo sapiens TAF4 RNA polymerase II, TATA box binding protein (TBP)-associated factor, 135kDa (TAF4), mRNA [NM_003185]	9.7571	55.0066	11.673	25.3482	20.8696	21.6906	25.4789	22.6361	-0.170675	0.873238	6874	GO:0001541(ovarian follicle development)|GO:0003677(DNA binding)|GO:0003700(sequence-specific DNA binding transcription factor activity)|GO:0003713(transcription coactivator activity)|GO:0005515(protein binding)|GO:0005634(nucleus)|GO:0005654(nucleoplasm)|GO:0005669(transcription factor TFIID complex)|GO:0005730(nucleolus)|GO:0005737(cytoplasm)|GO:0006352(transcription initiation, DNA-dependent)|…
STOX1	Homo sapiens storkhead box 1 (STOX1), transcript variant 1, mRNA [NM_152709]	28.8079	125.447	35.9265	83.7473	58.4979	25.5555	63.3939	55.9336	-0.180629	0.851858	219736	GO:0003677(DNA binding)|GO:0005634(nucleus)|GO:0005730(nucleolus)|GO:0005737(cytoplasm)
LOC492303	Homo sapiens gem (nuclear organelle) associated protein 8 pseudogene 4 (GEMIN8P4), non-coding RNA [NR_002830]	21.0834	2.8413	2.8387	2.8918	2.8356	2.8322	8.92113	2.8532	-1.64465	0.422263	492303
TCL6	Homo sapiens T-cell leukemia/lymphoma 6 (non-protein coding) (TCL6), non-coding RNA [NR_028288]	12.5342	4.331	4.1851	44.518	19.1727	4.6485	7.01677	22.7797	1.69887	0.225746	27004	GO:0003674(molecular_function)|GO:0005575(cellular_component)|GO:0008150(biological_process)
DDAH1	Homo sapiens dimethylarginine dimethylaminohydrolase 1 (DDAH1), transcript variant 1, mRNA [NM_012137]	668.428	866.106	993.664	764.737	726.955	1052.7	842.733	848.129	0.00920895	0.947849	23576	GO:0000052(citrulline metabolic process)|GO:0003824(catalytic activity)|GO:0005737(cytoplasm)|GO:0005739(mitochondrion)|GO:0006525(arginine metabolic process)|GO:0006527(arginine catabolic process)|GO:0007263(nitric oxide mediated signal transduction)|GO:0016403(dimethylargininase activity)|GO:0016597(amino acid binding)|GO:0016787(hydrolase activity)|GO:0045429(positive regulation of nitric oxid…
FBXO8	Homo sapiens F-box protein 8 (FBXO8), mRNA [NM_012180]	123.785	190.121	67.8455	61.625	8.2538	11.9981	127.251	27.2923	-2.22111	0.134969	26269	GO:0000151(ubiquitin ligase complex)|GO:0005086(ARF guanyl-nucleotide exchange factor activity)|GO:0005622(intracellular)|GO:0005737(cytoplasm)|GO:0006511(ubiquitin-dependent protein catabolic process)|GO:0032012(regulation of ARF protein signal transduction)
ANGEL2	Homo sapiens angel homolog 2 (Drosophila) (ANGEL2), mRNA [NM_144567]	2.9745	281.573	30.3957	512.139	75.2611	144.325	104.981	243.908	1.21621	0.57112	90806
HS3ST3B1	Homo sapiens heparan sulfate (glucosamine) 3-O-sulfotransferase 3B1 (HS3ST3B1), mRNA [NM_006041]	8.4065	3.3277	9.6293	41.4896	8.6734	21.0488	7.12117	23.7373	1.73697	0.187109	9953	GO:0000139(Golgi membrane)|GO:0005794(Golgi apparatus)|GO:0005887(integral to plasma membrane)|GO:0008146(sulfotransferase activity)|GO:0008467([heparan sulfate]-glucosamine 3-sulfotransferase 1 activity)|GO:0015012(heparan sulfate proteoglycan biosynthetic process)|GO:0015015(heparan sulfate proteoglycan biosynthetic process, enzymatic modification)|GO:0016020(membrane)|GO:0016740(transferase ac…
LOC441046	Homo sapiens glucuronidase, beta pseudogene 5 (GUSBP5), non-coding RNA [NR_003675]	2.8744	2.8676	2.8504	2.9305	2.8646	2.8589	2.86413	2.88467	0.010306	0.374075	441046
ASNS	Homo sapiens asparagine synthetase (glutamine-hydrolyzing) (ASNS), transcript variant 2, mRNA [NM_001673]	1227.29	157.128	171.114	299.072	94.7715	355.484	518.51	249.776	-1.05374	0.509215	440	GO:0000166(nucleotide binding)|GO:0001889(liver development)|GO:0004066(asparagine synthase (glutamine-hydrolyzing) activity)|GO:0005524(ATP binding)|GO:0005625(soluble fraction)|GO:0005829(cytosol)|GO:0006529(asparagine biosynthetic process)|GO:0006541(glutamine metabolic process)|GO:0008152(metabolic process)|GO:0008652(cellular amino acid biosynthetic process)|GO:0009416(response to light stim…
UROD	Homo sapiens uroporphyrinogen decarboxylase (UROD), transcript variant 1, mRNA [NM_000374]	2773.43	998.778	3197.72	1904.09	1196.15	4815.37	2323.31	2638.54	0.183558	0.704394	7389	GO:0001889(liver development)|GO:0004853(uroporphyrinogen decarboxylase activity)|GO:0005634(nucleus)|GO:0005730(nucleolus)|GO:0005737(cytoplasm)|GO:0005829(cytosol)|GO:0006778(porphyrin metabolic process)|GO:0006783(heme biosynthetic process)|GO:0008198(ferrous iron binding)|GO:0010039(response to iron ion)|GO:0014070(response to organic cyclic compound)|GO:0014075(response to amine stimulus)|GO…
AGK	Homo sapiens acylglycerol kinase (AGK), nuclear gene encoding mitochondrial protein, mRNA [NM_018238]	298.175	372.391	529.561	98.7194	206.209	190.538	400.042	165.155	-1.27633	0.0472397	55750	GO:0000166(nucleotide binding)|GO:0001729(ceramide kinase activity)|GO:0003951(NAD+ kinase activity)|GO:0004143(diacylglycerol kinase activity)|GO:0005524(ATP binding)|GO:0005739(mitochondrion)|GO:0007205(activation of protein kinase C activity by G-protein coupled receptor protein signaling pathway)|GO:0008152(metabolic process)|GO:0016020(membrane)|GO:0016740(transferase activity)|GO:0031966(mi…
TIA1	Homo sapiens TIA1 cytotoxic granule-associated RNA binding protein (TIA1), transcript variant 2, mRNA [NM_022173]	150.083	238.364	158.57	290.708	1615.41	54.0713	182.339	653.395	1.84133	0.412241	7072	GO:0000166(nucleotide binding)|GO:0003676(nucleic acid binding)|GO:0005515(protein binding)|GO:0005634(nucleus)|GO:0005737(cytoplasm)|GO:0006915(apoptosis)|GO:0006917(induction of apoptosis)|GO:0008143(poly(A) RNA binding)|GO:0017091(AU-rich element binding)|GO:0017148(negative regulation of translation)|GO:0042036(negative regulation of cytokine biosynthetic process)|GO:0048024(regulation of nuc…
VPS37B	Homo sapiens vacuolar protein sorting 37 homolog B (S. cerevisiae) (VPS37B), mRNA [NM_024667]	76.8207	3.1602	39.3309	300.658	3.2202	650.074	39.7706	317.984	2.99918	0.259181	79720	GO:0005768(endosome)|GO:0010008(endosome membrane)|GO:0015031(protein transport)|GO:0016020(membrane)|GO:0016044(cellular membrane organization)|GO:0016197(endosome transport)|GO:0031902(late endosome membrane)
KIAA1908	Homo sapiens uncharacterized LOC114796 (KIAA1908), transcript variant 1, non-coding RNA [NR_027329]	40.6286	16.8894	19.2864	652.839	47.9373	126.393	25.6015	275.723	3.42892	0.303818	114796
MT1L	Homo sapiens metallothionein 1L (gene/pseudogene) (MT1L), non-coding RNA [NR_001447]	6834.21	3090.84	4803.44	2717.51	1685.04	8138.63	4909.5	4180.39	-0.231936	0.769618	4500
LARP7	Homo sapiens La ribonucleoprotein domain family, member 7 (LARP7), transcript variant 1, mRNA [NM_016648]	1482.26	2724.9	1054.92	1319.76	1274.18	1235.53	1754.03	1276.49	-0.458487	0.437687	51574	GO:0000166(nucleotide binding)|GO:0003723(RNA binding)|GO:0005634(nucleus)|GO:0005654(nucleoplasm)|GO:0005737(cytoplasm)|GO:0006396(RNA processing)|GO:0030529(ribonucleoprotein complex)
TRIM38	Homo sapiens tripartite motif containing 38 (TRIM38), mRNA [NM_006355]	535.155	7.8568	141.994	28.6554	539.532	7.0317	228.335	191.74	-0.252003	0.915104	10475	GO:0004871(signal transducer activity)|GO:0005575(cellular_component)|GO:0005622(intracellular)|GO:0007165(signal transduction)|GO:0008270(zinc ion binding)|GO:0043123(positive regulation of I-kappaB kinase/NF-kappaB cascade)|GO:0046872(metal ion binding)
APOBEC3F	Homo sapiens apolipoprotein B mRNA editing enzyme, catalytic polypeptide-like 3F (APOBEC3F), transcript variant 1, mRNA [NM_145298]	131.371	117.354	251.868	3.9305	378.161	267.718	166.864	216.603	0.37638	0.703656	200316	GO:0002230(positive regulation of defense response to virus by host)|GO:0003723(RNA binding)|GO:0004126(cytidine deaminase activity)|GO:0005737(cytoplasm)|GO:0008270(zinc ion binding)|GO:0009615(response to virus)|GO:0009972(cytidine deamination)|GO:0010529(negative regulation of transposition)|GO:0016553(base conversion or substitution editing)|GO:0016787(hydrolase activity)|GO:0016814(hydrolase…
CEBPA	Homo sapiens CCAAT/enhancer binding protein (C/EBP), alpha (CEBPA), mRNA [NM_004364]	3.2915	3.2759	3.1697	3.2275	3.2866	5.0824	3.2457	3.8655	0.252125	0.439061	1050	GO:0000050(urea cycle)|GO:0000122(negative regulation of transcription from RNA polymerase II promoter)|GO:0001889(liver development)|GO:0001892(embryonic placenta development)|GO:0003677(DNA binding)|GO:0003700(sequence-specific DNA binding transcription factor activity)|GO:0003705(sequence-specific enhancer binding RNA polymerase II transcription factor activity)|GO:0005515(protein binding)|GO:…
PKP1	Homo sapiens plakophilin 1 (ectodermal dysplasia/skin fragility syndrome) (PKP1), transcript variant 1b, mRNA [NM_000299]	3.5711	5.4565	16.7423	6.3641	30.6321	9.8966	8.58997	15.6309	0.863679	0.535219	5317	GO:0004871(signal transducer activity)|GO:0005488(binding)|GO:0005634(nucleus)|GO:0005730(nucleolus)|GO:0005882(intermediate filament)|GO:0005886(plasma membrane)|GO:0006915(apoptosis)|GO:0006921(cellular component disassembly involved in apoptosis)|GO:0007155(cell adhesion)|GO:0007165(signal transduction)|GO:0007275(multicellular organismal development)|GO:0019215(intermediate filament binding)|…
ZNF695	Homo sapiens zinc finger protein 695 (ZNF695), transcript variant 1, mRNA [NM_020394]	3.1754	3.1846	32.0023	3.0743	3.1094	3.0249	12.7874	3.06953	-2.05864	0.419143	57116	GO:0003676(nucleic acid binding)|GO:0005622(intracellular)|GO:0005634(nucleus)|GO:0006355(regulation of transcription, DNA-dependent)|GO:0008270(zinc ion binding)|GO:0046872(metal ion binding)
ZNF223	Homo sapiens zinc finger protein 223 (ZNF223), mRNA [NM_013361]	546.569	1212.52	270.948	307.338	825.287	1463.23	676.68	865.284	0.3547	0.74403	7766	GO:0003677(DNA binding)|GO:0005622(intracellular)|GO:0005634(nucleus)|GO:0006355(regulation of transcription, DNA-dependent)|GO:0008150(biological_process)|GO:0008270(zinc ion binding)|GO:0046872(metal ion binding)
KPNA2	Homo sapiens karyopherin alpha 2 (RAG cohort 1, importin alpha 1) (KPNA2), mRNA [NM_002266]	4589.38	4095.81	3039.2	3591.47	1666.66	3054.94	3908.13	2771.02	-0.496062	0.250041	3838	GO:0000018(regulation of DNA recombination)|GO:0000072(M phase specific microtubule process)|GO:0000085(G2 phase of mitotic cell cycle)|GO:0005515(protein binding)|GO:0005634(nucleus)|GO:0005654(nucleoplasm)|GO:0005737(cytoplasm)|GO:0006259(DNA metabolic process)|GO:0006607(NLS-bearing substrate import into nucleus)|GO:0006886(intracellular protein transport)|GO:0008139(nuclear localization seque…
NAF1	Homo sapiens nuclear assembly factor 1 homolog (S. cerevisiae) (NAF1), transcript variant 1, mRNA [NM_138386]	73.262	6.8856	10.7012	78.0753	3.606	8.3454	30.2829	30.0089	-0.0131145	0.924454	92345	GO:0003723(RNA binding)|GO:0005515(protein binding)|GO:0005634(nucleus)|GO:0005732(small nucleolar ribonucleoprotein complex)|GO:0005737(cytoplasm)|GO:0005813(centrosome)|GO:0006364(rRNA processing)|GO:0030054(cell junction)|GO:0030515(snoRNA binding)|GO:0031120(snRNA pseudouridine synthesis)|GO:0042254(ribosome biogenesis)
TMEM104	Homo sapiens transmembrane protein 104 (TMEM104), mRNA [NM_017728]	105.87	240.307	21.2685	219.501	38.9227	88.3661	122.482	115.597	-0.0834688	0.950469	54868	GO:0003674(molecular_function)|GO:0005575(cellular_component)|GO:0008150(biological_process)|GO:0016020(membrane)|GO:0016021(integral to membrane)
FAF1	Homo sapiens Fas (TNFRSF6) associated factor 1 (FAF1), mRNA [NM_007051]	580.242	373.504	111.291	638.375	64.7551	176.841	355.012	293.324	-0.275374	0.66708	11124	GO:0005515(protein binding)|GO:0005634(nucleus)|GO:0005635(nuclear envelope)|GO:0005737(cytoplasm)|GO:0005829(cytosol)|GO:0007253(cytoplasmic sequestering of NF-kappaB)|GO:0008219(cell death)|GO:0019887(protein kinase regulator activity)|GO:0019901(protein kinase binding)|GO:0019904(protein domain specific binding)|GO:0030155(regulation of cell adhesion)|GO:0031072(heat shock protein binding)|GO:…
B3GALTL	Homo sapiens beta 1,3-galactosyltransferase-like (B3GALTL), mRNA [NM_194318]	166.4	5.5519	7.579	4.0777	10.4162	3.6136	59.8438	6.03583	-3.30958	0.426276	145173	GO:0005783(endoplasmic reticulum)|GO:0005789(endoplasmic reticulum membrane)|GO:0005975(carbohydrate metabolic process)|GO:0006004(fucose metabolic process)|GO:0016020(membrane)|GO:0016021(integral to membrane)|GO:0016757(transferase activity, transferring glycosyl groups)
SUMO2	Homo sapiens SMT3 suppressor of mif two 3 homolog 2 (S. cerevisiae) (SUMO2), transcript variant 1, mRNA [NM_006937]	12193.8	4686.25	12331.7	7867.92	7568.79	7488.24	9737.24	7641.65	-0.349629	0.489139	6613	GO:0005515(protein binding)|GO:0005634(nucleus)|GO:0016925(protein sumoylation)|GO:0031625(ubiquitin protein ligase binding)|GO:0032436(positive regulation of proteasomal ubiquitin-dependent protein catabolic process)
CEP250	Homo sapiens centrosomal protein 250kDa (CEP250), mRNA [NM_007186]	151.026	19.3208	67.3327	10.7816	3.5288	244.888	79.2264	86.3995	0.125042	0.945223	11190	GO:0000086(G2/M transition of mitotic cell cycle)|GO:0000278(mitotic cell cycle)|GO:0005515(protein binding)|GO:0005737(cytoplasm)|GO:0005813(centrosome)|GO:0005814(centriole)|GO:0005815(microtubule organizing center)|GO:0005829(cytosol)|GO:0005856(cytoskeleton)|GO:0005929(cilium)|GO:0005932(microtubule basal body)|GO:0008022(protein C-terminus binding)|GO:0008104(protein localization)|GO:0010457…
LOC100131310	Unknown	240.83	175.115	175.357	214.857	257.679	196.255	197.101	222.93	0.177658	0.497553
LUZP1	Homo sapiens leucine zipper protein 1 (LUZP1), transcript variant 1, mRNA [NM_033631]	44.1802	215.383	596.8	4153.66	52.6933	428.909	285.454	1545.09	2.43636	0.469951	7798	GO:0005634(nucleus)
ZBTB47	Homo sapiens zinc finger and BTB domain containing 47 (ZBTB47), mRNA [NM_145166]	165.246	497.202	310.475	702.131	580.022	561.947	324.308	614.7	0.92252	0.159773	92999	GO:0003677(DNA binding)|GO:0005622(intracellular)|GO:0005634(nucleus)|GO:0006355(regulation of transcription, DNA-dependent)|GO:0008270(zinc ion binding)|GO:0046872(metal ion binding)
CNTNAP5	Homo sapiens contactin associated protein-like 5 (CNTNAP5), mRNA [NM_130773]	2.9985	2.9735	2.9386	2.965	2.9927	2.948	2.9702	2.96857	-0.000793566	0.928811	129684	GO:0005102(receptor binding)|GO:0007155(cell adhesion)|GO:0007165(signal transduction)|GO:0016020(membrane)|GO:0016021(integral to membrane)
ZNF492	Homo sapiens zinc finger protein 492 (ZNF492), mRNA [NM_020855]	7.7023	3.1109	5.2304	3.0858	3.1393	3.0562	5.34787	3.09377	-0.789599	0.234909	57615	GO:0003677(DNA binding)|GO:0005622(intracellular)|GO:0005634(nucleus)|GO:0006355(regulation of transcription, DNA-dependent)|GO:0008270(zinc ion binding)|GO:0046872(metal ion binding)
GDPD5	Homo sapiens glycerophosphodiester phosphodiesterase domain containing 5 (GDPD5), mRNA [NM_030792]	3.2467	3.4673	6.2244	6.3622	16.6963	5.8119	4.3128	9.62347	1.15793	0.32351	81544	GO:0005737(cytoplasm)|GO:0006071(glycerol metabolic process)|GO:0006629(lipid metabolic process)|GO:0007399(nervous system development)|GO:0008889(glycerophosphodiester phosphodiesterase activity)|GO:0012505(endomembrane system)|GO:0016020(membrane)|GO:0016021(integral to membrane)|GO:0016787(hydrolase activity)|GO:0030426(growth cone)|GO:0042995(cell projection)|GO:0048471(perinuclear region of …
SLC13A4	Homo sapiens solute carrier family 13 (sodium/sulfate symporters), member 4 (SLC13A4), mRNA [NM_012450]	21.7575	86.0471	316.118	24.637	26.6985	85.3824	141.308	45.5726	-1.6326	0.304057	26266	GO:0005215(transporter activity)|GO:0005886(plasma membrane)|GO:0005887(integral to plasma membrane)|GO:0006811(ion transport)|GO:0006814(sodium ion transport)|GO:0008272(sulfate transport)|GO:0015293(symporter activity)|GO:0015382(sodium:sulfate symporter activity)|GO:0055085(transmembrane transport)
LOC644214	Unknown	109.257	255.39	509.814	616.536	477.3	420.561	291.487	504.799	0.792277	0.341225
ACAD10	Homo sapiens acyl-CoA dehydrogenase family, member 10 (ACAD10), transcript variant 2, mRNA [NM_025247]	59.5608	356.614	105.927	27.3492	81.0861	144.23	174.034	84.2217	-1.0471	0.444503	80724	GO:0003995(acyl-CoA dehydrogenase activity)|GO:0005739(mitochondrion)|GO:0016772(transferase activity, transferring phosphorus-containing groups)|GO:0016787(hydrolase activity)|GO:0050660(flavin adenine dinucleotide binding)
DSG2	Homo sapiens desmoglein 2 (DSG2), mRNA [NM_001943]	12.5727	5.6763	10.0023	17.5908	8.0378	8.6746	9.4171	11.4344	0.280026	0.387296	1829	GO:0005509(calcium ion binding)|GO:0005886(plasma membrane)|GO:0005911(cell-cell junction)|GO:0006915(apoptosis)|GO:0006921(cellular component disassembly involved in apoptosis)|GO:0007155(cell adhesion)|GO:0007156(homophilic cell adhesion)|GO:0016021(integral to membrane)|GO:0030057(desmosome)
RPL32P3	Homo sapiens ribosomal protein L32 pseudogene 3 (RPL32P3), non-coding RNA [NR_003111]	507.952	905.422	92.4237	26.6052	52.8507	328.077	501.933	135.844	-1.88554	0.370341	132241
FURIN	Homo sapiens furin (paired basic amino acid cleaving enzyme) (FURIN), mRNA [NM_002569]	429.727	703.572	107.229	451.594	21.073	99.2683	413.509	190.645	-1.11703	0.434743	5045	GO:0000139(Golgi membrane)|GO:0002020(protease binding)|GO:0004175(endopeptidase activity)|GO:0004252(serine-type endopeptidase activity)|GO:0004867(serine-type endopeptidase inhibitor activity)|GO:0005615(extracellular space)|GO:0005789(endoplasmic reticulum membrane)|GO:0005794(Golgi apparatus)|GO:0005796(Golgi lumen)|GO:0005802(trans-Golgi network)|GO:0005886(plasma membrane)|GO:0006465(signal…
LOC100129196	Homo sapiens uncharacterized LOC100129196 (LOC100129196), non-coding RNA [NR_034182]	3.3324	9.0273	3.1931	16.6608	7.7002	3.1352	5.18427	9.1654	0.822058	0.485195	100129196
LOC391655	Unknown	18957.9	21264.5	20618.6	21383.2	22980.9	17698.9	20280.3	20687.7	0.0286889	0.830639
LOC283174	Homo sapiens uncharacterized LOC283174 (LOC283174), non-coding RNA [NR_024344]	3.0283	3.1022	3.1242	3.0231	3.0743	3.0012	3.0849	3.03287	-0.0245416	0.28604	283174
A2LD1	Homo sapiens AIG2-like domain 1 (A2LD1), transcript variant 1, mRNA [NM_033110]	3.1833	3.2357	13.8707	3.0743	3.1302	24.7037	6.76323	10.3027	0.607242	0.434137	87769	GO:0003839(gamma-glutamylcyclotransferase activity)|GO:0016746(transferase activity, transferring acyl groups)|GO:0042219(cellular modified amino acid catabolic process)
ZNF707	Homo sapiens zinc finger protein 707 (ZNF707), transcript variant 1, mRNA [NM_173831]	58.7363	3.0082	2.9697	1090.61	3.8656	12.8028	21.5714	369.094	4.0968	0.416695	286075	GO:0003677(DNA binding)|GO:0005622(intracellular)|GO:0005634(nucleus)|GO:0006355(regulation of transcription, DNA-dependent)|GO:0008270(zinc ion binding)|GO:0046872(metal ion binding)
GLI1	Homo sapiens GLI family zinc finger 1 (GLI1), transcript variant 1, mRNA [NM_005269]	3.4322	38.9033	59.8971	5.9027	3.4462	6.2527	34.0775	5.20053	-2.71209	0.222754	2735	GO:0001649(osteoblast differentiation)|GO:0003677(DNA binding)|GO:0005515(protein binding)|GO:0005622(intracellular)|GO:0005634(nucleus)|GO:0005737(cytoplasm)|GO:0005829(cytosol)|GO:0007224(smoothened signaling pathway)|GO:0007275(multicellular organismal development)|GO:0008270(zinc ion binding)|GO:0008284(positive regulation of cell proliferation)|GO:0008589(regulation of smoothened signaling p…
PP12708	Homo sapiens pp12708 mRNA, complete cds. [AF318327]	2.9781	14.9348	3.0083	2.9214	2.9956	4.1717	6.97373	3.3629	-1.05223	0.478642
LOC100131165	Homo sapiens cDNA FLJ45587 fis, clone BRTHA3014105. [AK127494]	4.0439	10.0745	11.6367	23.4214	4.4718	3.4775	8.58503	10.4569	0.28456	0.850996
LOC285908	Homo sapiens long intergenic non-protein coding RNA 174 (LINC00174), non-coding RNA [NR_026873]	183.756	98.2257	2.9623	2.8999	170.094	120.605	94.9813	97.8662	0.0431667	0.978027	285908
USP37	Homo sapiens ubiquitin specific peptidase 37 (USP37), mRNA [NM_020935]	3.4347	15.9111	3.302	3.3922	3.4501	171.417	7.54927	59.4198	2.97654	0.467052	57695	GO:0000082(G1/S transition of mitotic cell cycle)|GO:0004197(cysteine-type endopeptidase activity)|GO:0004221(ubiquitin thiolesterase activity)|GO:0004843(ubiquitin-specific protease activity)|GO:0005515(protein binding)|GO:0005634(nucleus)|GO:0006508(proteolysis)|GO:0006511(ubiquitin-dependent protein catabolic process)|GO:0007049(cell cycle)|GO:0007067(mitosis)|GO:0008233(peptidase activity)|GO…
RNASET2	Homo sapiens ribonuclease T2 (RNASET2), mRNA [NM_003730]	17.6291	3.0864	7.3449	10.6327	10.5244	9.9121	9.35347	10.3564	0.14695	0.835018	8635	GO:0003723(RNA binding)|GO:0004519(endonuclease activity)|GO:0004540(ribonuclease activity)|GO:0005576(extracellular region)|GO:0006401(RNA catabolic process)|GO:0016787(hydrolase activity)|GO:0033897(ribonuclease T2 activity)
PAPPA2	Homo sapiens pappalysin 2 (PAPPA2), transcript variant 1, mRNA [NM_020318]	21.8156	3.5344	9.8534	330.35	18.7759	8.3462	11.7345	119.157	3.34404	0.397691	60676	GO:0001558(regulation of cell growth)|GO:0005576(extracellular region)|GO:0005622(intracellular)|GO:0006508(proteolysis)|GO:0008233(peptidase activity)|GO:0008237(metallopeptidase activity)|GO:0008270(zinc ion binding)|GO:0016020(membrane)|GO:0030154(cell differentiation)|GO:0046872(metal ion binding)
ASPA	Homo sapiens aspartoacylase (ASPA), transcript variant 1, mRNA [NM_000049]	8.7156	2.9017	2.8974	2.9065	8.3364	2.8603	4.83823	4.70107	-0.0414922	0.970135	443	GO:0004046(aminoacylase activity)|GO:0005634(nucleus)|GO:0005737(cytoplasm)|GO:0006533(aspartate catabolic process)|GO:0008152(metabolic process)|GO:0016788(hydrolase activity, acting on ester bonds)|GO:0019807(aspartoacylase activity)|GO:0022010(central nervous system myelination)|GO:0046872(metal ion binding)|GO:0048714(positive regulation of oligodendrocyte differentiation)
PRDM4	Homo sapiens PR domain containing 4 (PRDM4), mRNA [NM_012406]	346.907	268.023	1335.55	913.548	904.881	305.275	650.159	707.901	0.122755	0.925208	11108	GO:0003677(DNA binding)|GO:0005123(death receptor binding)|GO:0005622(intracellular)|GO:0005634(nucleus)|GO:0005654(nucleoplasm)|GO:0005737(cytoplasm)|GO:0005829(cytosol)|GO:0006355(regulation of transcription, DNA-dependent)|GO:0006366(transcription from RNA polymerase II promoter)|GO:0007165(signal transduction)|GO:0008270(zinc ion binding)|GO:0008283(cell proliferation)|GO:0030308(negative reg…
TAF9	Homo sapiens TAF9 RNA polymerase II, TATA box binding protein (TBP)-associated factor, 32kDa (TAF9), transcript variant 4, mRNA [NM_001015892]	3.5954	3.4872	90.1917	169.816	224.645	65.1158	32.4248	153.192	2.24018	0.247009	6880	GO:0000125(PCAF complex)|GO:0000166(nucleotide binding)|GO:0002039(p53 binding)|GO:0003677(DNA binding)|GO:0003713(transcription coactivator activity)|GO:0004017(adenylate kinase activity)|GO:0004402(histone acetyltransferase activity)|GO:0005515(protein binding)|GO:0005524(ATP binding)|GO:0005634(nucleus)|GO:0005654(nucleoplasm)|GO:0005669(transcription factor TFIID complex)|GO:0005730(nucleolus…
GP5	Homo sapiens glycoprotein V (platelet) (GP5), mRNA [NM_004488]	11.5464	4.2787	11.8862	25.2706	13.8904	52.1483	9.2371	30.4364	1.72029	0.158017	2814	GO:0005886(plasma membrane)|GO:0005887(integral to plasma membrane)|GO:0007155(cell adhesion)|GO:0007596(blood coagulation)|GO:0007597(blood coagulation, intrinsic pathway)|GO:0030168(platelet activation)
C16orf7	Homo sapiens chromosome 16 open reading frame 7 (C16orf7), mRNA [NM_004913]	13.416	37.1326	56.2458	17.8864	117.83	19.4646	35.5981	51.7271	0.53912	0.685393	9605	GO:0005096(GTPase activator activity)|GO:0005215(transporter activity)|GO:0005634(nucleus)|GO:0005730(nucleolus)|GO:0005737(cytoplasm)|GO:0015986(ATP synthesis coupled proton transport)
PROKR2	Homo sapiens prokineticin receptor 2 (PROKR2), mRNA [NM_144773]	19.5372	11.1829	13.0435	49.2496	29.3795	18.6259	14.5879	32.4183	1.15204	0.124774	128674	GO:0004871(signal transducer activity)|GO:0004872(receptor activity)|GO:0004930(G-protein coupled receptor activity)|GO:0004983(neuropeptide Y receptor activity)|GO:0005886(plasma membrane)|GO:0016021(integral to membrane)
PTH2R	Homo sapiens parathyroid hormone 2 receptor (PTH2R), mRNA [NM_005048]	3.0995	3.1168	3.1877	3.1747	3.1262	3.0759	3.13467	3.1256	-0.00417888	0.883731	5746	GO:0004871(signal transducer activity)|GO:0004872(receptor activity)|GO:0004991(parathyroid hormone receptor activity)|GO:0005886(plasma membrane)|GO:0005887(integral to plasma membrane)|GO:0007186(G-protein coupled receptor protein signaling pathway)
CLN6	Homo sapiens ceroid-lipofuscinosis, neuronal 6, late infantile, variant (CLN6), mRNA [NM_017882]	40.8636	9.7234	4.0165	315.488	4.8578	3.4448	18.2012	107.93	2.56799	0.434171	54982	GO:0001573(ganglioside metabolic process)|GO:0005783(endoplasmic reticulum)|GO:0005788(endoplasmic reticulum lumen)|GO:0005789(endoplasmic reticulum membrane)|GO:0007040(lysosome organization)|GO:0007042(lysosomal lumen acidification)|GO:0007601(visual perception)|GO:0008203(cholesterol metabolic process)|GO:0008219(cell death)|GO:0016020(membrane)|GO:0016021(integral to membrane)|GO:0030163(prot…
FUBP3	Homo sapiens far upstream element (FUSE) binding protein 3 (FUBP3), mRNA [NM_003934]	166.362	393.701	118.803	385.273	354.833	108.291	226.288	282.799	0.321614	0.560258	8939	GO:0003677(DNA binding)|GO:0003723(RNA binding)|GO:0005634(nucleus)|GO:0006351(transcription, DNA-dependent)|GO:0045893(positive regulation of transcription, DNA-dependent)
BEND3	Homo sapiens BEN domain containing 3 (BEND3), mRNA [NM_001080450]	50.9177	214.33	104.899	1801.26	4.2481	83.5663	123.382	629.691	2.35151	0.502588	57673
SPATA18	Homo sapiens spermatogenesis associated 18 homolog (rat) (SPATA18), mRNA [NM_145263]	3.3836	3.3529	3.2523	3.3213	3.3537	3.8728	3.3296	3.51593	0.0785588	0.482475	132671	GO:0005515(protein binding)|GO:0005737(cytoplasm)|GO:0005739(mitochondrion)|GO:0005741(mitochondrial outer membrane)|GO:0006974(response to DNA damage stimulus)|GO:0016020(membrane)|GO:0033554(cellular response to stress)|GO:0035694(mitochondrial protein catabolic process)|GO:0035695(mitochondrion degradation by induced vacuole formation)|GO:0043231(intracellular membrane-bounded organelle)|GO:00…
FAM134A	Homo sapiens family with sequence similarity 134, member A (FAM134A), mRNA [NM_024293]	996.793	355.484	240.654	19.6219	49.2496	716.562	530.977	261.811	-1.02012	0.58714	79137	GO:0005783(endoplasmic reticulum)|GO:0016020(membrane)|GO:0016021(integral to membrane)
KIAA0430	Homo sapiens KIAA0430 (KIAA0430), transcript variant 1, mRNA [NM_014647]	1007.58	406.641	525.866	390.441	574.613	693.151	646.697	552.735	-0.226502	0.753827	9665	GO:0000166(nucleotide binding)|GO:0003723(RNA binding)|GO:0005777(peroxisome)|GO:0010923(negative regulation of phosphatase activity)
ENST00000341262	GB	275.623	333.574	419.728	793.651	116.48	456.878	342.975	455.67	0.409883	0.653242
LOC100132288	Homo sapiens tektin 4 pseudogene (LOC100233156), transcript variant 1, non-coding RNA [NR_037871]	99.1803	67.567	261.897	144.172	40.6286	68.2438	142.881	84.3482	-0.760387	0.494674	100233156
HSPA13	Homo sapiens heat shock protein 70kDa family, member 13 (HSPA13), mRNA [NM_006948]	183.506	685.739	581.325	222.033	694.244	448.058	483.524	454.779	-0.0884219	0.641777	6782	GO:0000166(nucleotide binding)|GO:0005524(ATP binding)|GO:0005783(endoplasmic reticulum)|GO:0005792(microsome)
FILIP1	Homo sapiens filamin A interacting protein 1 (FILIP1), mRNA [NM_015687]	3.4902	8.298	3.5772	9.4829	3.9562	173.64	5.1218	62.3597	3.60589	0.417596	27145
SEC16B	Homo sapiens SEC16 homolog B (S. cerevisiae) (SEC16B), mRNA [NM_033127]	195.457	168.37	383.153	3.1043	141.109	70.5886	248.993	71.6006	-1.79806	0.16512	89866	GO:0000139(Golgi membrane)|GO:0005783(endoplasmic reticulum)|GO:0005789(endoplasmic reticulum membrane)|GO:0005794(Golgi apparatus)|GO:0015031(protein transport)|GO:0016020(membrane)|GO:0016192(vesicle-mediated transport)
TTRAP	Homo sapiens tyrosyl-DNA phosphodiesterase 2 (TDP2), mRNA [NM_016614]	155.154	109.446	144.325	263.667	342.157	159.395	136.308	255.073	0.904037	0.200238	51567	GO:0000287(magnesium ion binding)|GO:0003714(transcription corepressor activity)|GO:0004518(nuclease activity)|GO:0005515(protein binding)|GO:0005634(nucleus)|GO:0006302(double-strand break repair)|GO:0007166(cell surface receptor linked signaling pathway)|GO:0016605(PML body)|GO:0016787(hydrolase activity)|GO:0070260(5'-tyrosyl-DNA phosphodiesterase activity)
LMX1B	Homo sapiens LIM homeobox transcription factor 1, beta (LMX1B), transcript variant 1, mRNA [NM_002316]	23.8374	19.5005	15.6344	21.1293	56.1109	13.9053	19.6574	30.3818	0.628134	0.494568	4010	GO:0001701(in utero embryonic development)|GO:0003700(sequence-specific DNA binding transcription factor activity)|GO:0005515(protein binding)|GO:0005634(nucleus)|GO:0006355(regulation of transcription, DNA-dependent)|GO:0007275(multicellular organismal development)|GO:0008270(zinc ion binding)|GO:0009953(dorsal/ventral pattern formation)|GO:0030182(neuron differentiation)|GO:0043565(sequence-spe…
PHC1	Homo sapiens polyhomeotic homolog 1 (Drosophila) (PHC1), mRNA [NM_004426]	403.104	507.695	477.871	306.394	1156.41	749.69	462.89	737.496	0.671966	0.330072	1911	GO:0003677(DNA binding)|GO:0005634(nucleus)|GO:0005730(nucleolus)|GO:0007275(multicellular organismal development)|GO:0008270(zinc ion binding)|GO:0031519(PcG protein complex)|GO:0035102(PRC1 complex)|GO:0046872(metal ion binding)
PCDH8	Homo sapiens protocadherin 8 (PCDH8), transcript variant 1, mRNA [NM_002590]	3.3532	6.1319	3.4242	6.8137	3.4887	3.2693	4.3031	4.5239	0.0721907	0.91223	5100	GO:0001756(somitogenesis)|GO:0005509(calcium ion binding)|GO:0005886(plasma membrane)|GO:0005887(integral to plasma membrane)|GO:0007155(cell adhesion)|GO:0007156(homophilic cell adhesion)|GO:0007267(cell-cell signaling)|GO:0007268(synaptic transmission)|GO:0016331(morphogenesis of embryonic epithelium)|GO:0030054(cell junction)|GO:0030425(dendrite)|GO:0042734(presynaptic membrane)|GO:0042995(cel…
CCDC103	family with sequence similarity 187, member A [Source:HGNC Symbol;Acc:35153] [ENST00000331733]	3.5974	5.7274	3.4115	5.1041	3.9339	3.4184	4.24543	4.15213	-0.032059	0.931011
CCDC137	Homo sapiens coiled-coil domain containing 137 (CCDC137), mRNA [NM_199287]	169.512	118.147	30.6321	55.7501	83.3759	161.426	106.097	100.184	-0.0827271	0.942075	339230
VSTM2A	V-set and transmembrane domain containing 2A [Source:HGNC Symbol;Acc:28499] [ENST00000407838]	2.8452	2.8546	2.8428	2.9209	2.8467	2.8437	2.84753	2.87043	0.0115558	0.478904	222008	GO:0005576(extracellular region)
C1orf175	Homo sapiens HEAT repeat containing 8 (HEATR8), transcript variant 1, mRNA [NM_001039464]	30.4044	8.9954	24.5876	77.8236	27.7295	20.3856	21.3291	41.9796	0.976862	0.300849	374977	GO:0005488(binding)|GO:0016020(membrane)|GO:0016021(integral to membrane)
NT5C2	Homo sapiens 5'-nucleotidase, cytosolic II (NT5C2), transcript variant 1, mRNA [NM_012229]	76.8916	60.6274	250.376	7.221	50.3018	188.922	129.298	82.1482	-0.654403	0.126311	22978	GO:0000166(nucleotide binding)|GO:0005515(protein binding)|GO:0005737(cytoplasm)|GO:0005829(cytosol)|GO:0006144(purine base metabolic process)|GO:0006195(purine nucleotide catabolic process)|GO:0008253(5'-nucleotidase activity)|GO:0009117(nucleotide metabolic process)|GO:0016787(hydrolase activity)|GO:0046872(metal ion binding)|GO:0055086(nucleobase, nucleoside and nucleotide metabolic process)
NAG	Homo sapiens neuroblastoma amplified sequence (NBAS), mRNA [NM_015909]	3.3043	61.9061	343.592	65.6667	74.4925	170.269	136.268	103.476	-0.397145	0.692378	51594
VAMP1	Homo sapiens vesicle-associated membrane protein 1 (synaptobrevin 1) (VAMP1), transcript variant 3, mRNA [NM_016830]	7.1078	8.3262	372.258	515.829	565.253	285.47	129.231	455.517	1.81756	0.255677	6843	GO:0005515(protein binding)|GO:0005739(mitochondrion)|GO:0005741(mitochondrial outer membrane)|GO:0005887(integral to plasma membrane)|GO:0007269(neurotransmitter secretion)|GO:0016020(membrane)|GO:0016192(vesicle-mediated transport)|GO:0019717(synaptosome)|GO:0030054(cell junction)|GO:0030666(endocytic vesicle membrane)|GO:0030672(synaptic vesicle membrane)|GO:0031410(cytoplasmic vesicle)|GO:004…
ENST00000329081	Homo sapiens POTE ankyrin domain family, member K, pseudogene (POTEKP), non-coding RNA [NR_033885]	36221.7	18900.9	22706.7	15556.9	15987.6	24126.6	25943.1	18557.1	-0.483383	0.388403	440915	GO:0000166(nucleotide binding)|GO:0002576(platelet degranulation)|GO:0005524(ATP binding)|GO:0005576(extracellular region)|GO:0005737(cytoplasm)|GO:0005829(cytosol)|GO:0005856(cytoskeleton)|GO:0007596(blood coagulation)|GO:0030168(platelet activation)
GLYAT	Homo sapiens glycine-N-acyltransferase (GLYAT), nuclear gene encoding mitochondrial protein, transcript variant 2, mRNA [NM_005838]	3.3773	3.4328	3.397	6.4775	3.3994	3.2412	3.40237	4.3727	0.361986	0.458599	10249	GO:0005739(mitochondrion)|GO:0005759(mitochondrial matrix)|GO:0006637(acyl-CoA metabolic process)|GO:0006805(xenobiotic metabolic process)|GO:0009636(response to toxin)|GO:0016746(transferase activity, transferring acyl groups)|GO:0047961(glycine N-acyltransferase activity)
MRPL23	Homo sapiens mitochondrial ribosomal protein L23 (MRPL23), nuclear gene encoding mitochondrial protein, mRNA [NM_021134]	88.0873	955.107	167.294	28.6214	485.782	79.9403	403.496	198.114	-1.02622	0.260549	6150	GO:0000166(nucleotide binding)|GO:0003723(RNA binding)|GO:0003735(structural constituent of ribosome)|GO:0005622(intracellular)|GO:0005739(mitochondrion)|GO:0005762(mitochondrial large ribosomal subunit)|GO:0005840(ribosome)|GO:0006412(translation)
PGGT1B	Homo sapiens protein geranylgeranyltransferase type I, beta subunit (PGGT1B), mRNA [NM_005023]	30.808	17.2162	44.9113	76.1519	72.7181	47.6198	30.9785	65.4966	1.08015	0.16639	5229	GO:0004659(prenyltransferase activity)|GO:0004662(CAAX-protein geranylgeranyltransferase activity)|GO:0005953(CAAX-protein geranylgeranyltransferase complex)|GO:0008144(drug binding)|GO:0008270(zinc ion binding)|GO:0008284(positive regulation of cell proliferation)|GO:0016740(transferase activity)|GO:0018344(protein geranylgeranylation)|GO:0019840(isoprenoid binding)|GO:0034097(response to cytoki…
LOC100132661	Unknown	4.115	7.7132	3.8672	7.3119	4.2386	4.2378	5.2318	5.26277	0.00851404	0.988675
LOC152663	family with sequence similarity 185, member A [Source:HGNC Symbol;Acc:22412] [ENST00000496790]	3793.63	3039.2	2832.04	2372.93	3045.33	2972.63	3221.62	2796.96	-0.203928	0.484793	222234	GO:0005737(cytoplasm)
KIAA1045	Homo sapiens KIAA1045 (KIAA1045), mRNA [NM_015297]	4.4895	4.2562	135.463	3.3113	4.6151	3.4866	48.0695	3.80433	-3.65941	0.419091	23349	GO:0005509(calcium ion binding)
FBXO3	Homo sapiens F-box protein 3 (FBXO3), transcript variant 2, mRNA [NM_033406]	3.5389	59.4133	6.3181	34.0004	3.5714	88.3973	23.0901	41.9897	0.862761	0.684762	26273	GO:0004842(ubiquitin-protein ligase activity)|GO:0005634(nucleus)|GO:0006508(proteolysis)|GO:0016567(protein ubiquitination)
LOC196913	Homo sapiens chromosome 14 open reading frame 183 (C14orf183), mRNA [NM_001014830]	68.9812	58.7076	7.8328	11.2245	14.7718	24.5693	45.1739	16.8552	-1.42229	0.341385	196913
VPRBP	Homo sapiens Vpr (HIV-1) binding protein (VPRBP), transcript variant 1, mRNA [NM_014703]	982.527	1201.74	1207.75	3759.83	2091.48	1446.72	1130.67	2432.68	1.10536	0.229307	9730	GO:0005515(protein binding)|GO:0005634(nucleus)|GO:0005737(cytoplasm)|GO:0008180(signalosome)|GO:0044419(interspecies interaction between organisms)
PCNXL3	Homo sapiens pecanex-like 3 (Drosophila) (PCNXL3), mRNA [NM_032223]	2362.5	928.397	895.276	1770.54	1574.27	1958.91	1395.39	1767.91	0.341375	0.531771	399909	GO:0016020(membrane)|GO:0016021(integral to membrane)
FAM133A	Homo sapiens family with sequence similarity 133, member A (FAM133A), transcript variant 2, mRNA [NM_173698]	3.0574	3.0188	2.9691	2.9876	9.5401	2.9726	3.0151	5.16677	0.777056	0.428552	286499
SNRPA1	Homo sapiens small nuclear ribonucleoprotein polypeptide A' (SNRPA1), mRNA [NM_003090]	103.055	544.412	854.938	5.7933	20.4602	847.715	500.802	291.323	-0.78162	0.319211	6627	GO:0000398(nuclear mRNA splicing, via spliceosome)|GO:0003723(RNA binding)|GO:0005515(protein binding)|GO:0005634(nucleus)|GO:0005654(nucleoplasm)|GO:0005681(spliceosomal complex)|GO:0005686(U2 snRNP)|GO:0008380(RNA splicing)|GO:0010467(gene expression)|GO:0030532(small nuclear ribonucleoprotein complex)|GO:0071013(catalytic step 2 spliceosome)
ANKRD26	Homo sapiens ankyrin repeat domain 26 (ANKRD26), mRNA [NM_014915]	3.1347	3.1843	3.0867	3.2122	3.1402	9.0158	3.13523	5.12273	0.708341	0.419463	22852	GO:0005813(centrosome)
ICK	Homo sapiens intestinal cell (MAK-like) kinase (ICK), transcript variant 2, mRNA [NM_016513]	4.9606	4.2111	4	3.4373	47.6486	3.4977	4.39057	18.1945	2.05103	0.449948	22858	GO:0000166(nucleotide binding)|GO:0000287(magnesium ion binding)|GO:0004674(protein serine/threonine kinase activity)|GO:0004693(cyclin-dependent protein kinase activity)|GO:0005524(ATP binding)|GO:0005634(nucleus)|GO:0005737(cytoplasm)|GO:0005829(cytosol)|GO:0006468(protein phosphorylation)|GO:0007165(signal transduction)|GO:0007243(intracellular protein kinase cascade)|GO:0007275(multicellular …
C21orf7	Homo sapiens chromosome 21 open reading frame 7 (C21orf7), mRNA [NM_020152]	94.7574	118.729	226.037	160.355	185.268	105.975	146.508	150.533	0.0391004	0.954176	56911	GO:0005515(protein binding)|GO:0005634(nucleus)|GO:0005829(cytosol)
AGPAT9	Homo sapiens 1-acylglycerol-3-phosphate O-acyltransferase 9 (AGPAT9), mRNA [NM_032717]	1597.59	637.846	291.584	286.619	3.1323	438.959	842.339	242.903	-1.79402	0.290798	84803	GO:0004366(glycerol-3-phosphate O-acyltransferase activity)|GO:0005783(endoplasmic reticulum)|GO:0005789(endoplasmic reticulum membrane)|GO:0008152(metabolic process)|GO:0008654(phospholipid biosynthetic process)|GO:0016020(membrane)|GO:0016021(integral to membrane)|GO:0016746(transferase activity, transferring acyl groups)|GO:0019432(triglyceride biosynthetic process)|GO:0032006(regulation of TO…
EIF4G3	Homo sapiens eukaryotic translation initiation factor 4 gamma, 3 (EIF4G3), transcript variant 3, mRNA [NM_003760]	1732.74	1803.48	2004.98	889.904	395.893	715.577	1847.06	667.125	-1.46921	0.020588	8672	GO:0000339(RNA cap binding)|GO:0003743(translation initiation factor activity)|GO:0005488(binding)|GO:0006412(translation)|GO:0006446(regulation of translational initiation)|GO:0008135(translation factor activity, nucleic acid binding)|GO:0016070(RNA metabolic process)|GO:0016281(eukaryotic translation initiation factor 4F complex)|GO:0044419(interspecies interaction between organisms)
VAT1	Homo sapiens vesicle amine transport protein 1 homolog (T. californica) (VAT1), mRNA [NM_006373]	1459.73	719.294	98.5824	46.8708	49.5234	79.8431	759.203	58.7458	-3.69193	0.224124	10493	GO:0000166(nucleotide binding)|GO:0005737(cytoplasm)|GO:0008270(zinc ion binding)|GO:0016021(integral to membrane)|GO:0016491(oxidoreductase activity)
RECQL	Homo sapiens RecQ protein-like (DNA helicase Q1-like) (RECQL), transcript variant 1, mRNA [NM_002907]	72.4987	56.5631	52.6933	255.46	2.8825	100.369	60.585	119.57	0.980825	0.480189	5965	GO:0000166(nucleotide binding)|GO:0000733(DNA strand renaturation)|GO:0000739(DNA strand annealing activity)|GO:0003677(DNA binding)|GO:0003678(DNA helicase activity)|GO:0004003(ATP-dependent DNA helicase activity)|GO:0005515(protein binding)|GO:0005524(ATP binding)|GO:0005634(nucleus)|GO:0005730(nucleolus)|GO:0006260(DNA replication)|GO:0006281(DNA repair)|GO:0006310(DNA recombination)|GO:001563…
TWIST2	Homo sapiens twist homolog 2 (Drosophila), mRNA (cDNA clone MGC:117334 IMAGE:6021554), complete cds. [BC103755]	160.709	25.5709	105.017	4.2682	6.7482	388.519	97.099	133.178	0.455831	0.807332	117581	GO:0000122(negative regulation of transcription from RNA polymerase II promoter)|GO:0003677(DNA binding)|GO:0003682(chromatin binding)|GO:0003700(sequence-specific DNA binding transcription factor activity)|GO:0005515(protein binding)|GO:0005634(nucleus)|GO:0005667(transcription factor complex)|GO:0005737(cytoplasm)|GO:0006916(anti-apoptosis)|GO:0007275(multicellular organismal development)|GO:00…
GRAMD1B	Homo sapiens GRAM domain containing 1B (GRAMD1B), mRNA [NM_020716]	3.2556	3.2416	3.1401	3.1924	11.3986	7.1386	3.21243	7.2432	1.17296	0.231496	57476	GO:0016020(membrane)|GO:0016021(integral to membrane)
UMODL1	Homo sapiens uromodulin-like 1 (UMODL1), transcript variant 2, mRNA [NM_173568]	17.2709	8.3979	22.0936	209.948	28.3899	13.9868	15.9208	84.1081	2.40133	0.390842	89766	GO:0005509(calcium ion binding)|GO:0005576(extracellular region)|GO:0005737(cytoplasm)|GO:0005886(plasma membrane)|GO:0016021(integral to membrane)|GO:0030414(peptidase inhibitor activity)
RSAD2	Homo sapiens radical S-adenosyl methionine domain containing 2 (RSAD2), mRNA [NM_080657]	6.0183	5.453	5.1781	3.3636	6.3353	3.7261	5.5498	4.475	-0.310548	0.409361	91543	GO:0003674(molecular_function)|GO:0003824(catalytic activity)|GO:0005783(endoplasmic reticulum)|GO:0005789(endoplasmic reticulum membrane)|GO:0005794(Golgi apparatus)|GO:0016020(membrane)|GO:0030278(regulation of ossification)|GO:0046872(metal ion binding)|GO:0051536(iron-sulfur cluster binding)|GO:0051607(defense response to virus)
LZTS1	Homo sapiens leucine zipper, putative tumor suppressor 1 (LZTS1), mRNA [NM_021020]	3.244	3.2313	119.947	3.1697	3.2695	3.1399	42.1409	3.19303	-3.72222	0.422471	11178	GO:0003677(DNA binding)|GO:0003700(sequence-specific DNA binding transcription factor activity)|GO:0005515(protein binding)|GO:0005634(nucleus)|GO:0005654(nucleoplasm)|GO:0005730(nucleolus)|GO:0005737(cytoplasm)|GO:0005794(Golgi apparatus)|GO:0005886(plasma membrane)|GO:0006351(transcription, DNA-dependent)|GO:0006355(regulation of transcription, DNA-dependent)|GO:0006383(transcription from RNA p…
ZNF614	Homo sapiens zinc finger protein 614 (ZNF614), mRNA [NM_025040]	109.67	333.948	275.267	52.6995	137.78	164.381	239.628	118.287	-1.01851	0.0957695	80110	GO:0003676(nucleic acid binding)|GO:0003677(DNA binding)|GO:0005622(intracellular)|GO:0005634(nucleus)|GO:0006355(regulation of transcription, DNA-dependent)|GO:0008270(zinc ion binding)|GO:0046872(metal ion binding)
MEX3A	Homo sapiens mex-3 homolog A (C. elegans) (MEX3A), mRNA [NM_001093725]	15.7713	205.26	229.024	74.5098	989.944	241.033	150.018	435.162	1.53641	0.372425	92312	GO:0000932(cytoplasmic mRNA processing body)|GO:0003723(RNA binding)|GO:0005634(nucleus)|GO:0005737(cytoplasm)|GO:0008270(zinc ion binding)|GO:0046872(metal ion binding)
CSNK2B	Homo sapiens casein kinase 2, beta polypeptide (CSNK2B), mRNA [NM_001320]	1987.66	2377.61	3657.67	4235.16	4798.39	5310.6	2674.31	4781.38	0.838261	0.011959	1460	GO:0004674(protein serine/threonine kinase activity)|GO:0005102(receptor binding)|GO:0005515(protein binding)|GO:0005634(nucleus)|GO:0005737(cytoplasm)|GO:0005829(cytosol)|GO:0005886(plasma membrane)|GO:0005956(protein kinase CK2 complex)|GO:0007165(signal transduction)|GO:0007411(axon guidance)|GO:0008134(transcription factor binding)|GO:0008285(negative regulation of cell proliferation)|GO:0016…
DLGAP2	Homo sapiens discs, large (Drosophila) homolog-associated protein 2 (DLGAP2), mRNA [NM_004745]	3.0065	2.9722	2.9298	2.9428	2.9841	2.9386	2.9695	2.95517	-0.00698053	0.620378	9228	GO:0005515(protein binding)|GO:0005883(neurofilament)|GO:0005886(plasma membrane)|GO:0007267(cell-cell signaling)|GO:0007270(neuron-neuron synaptic transmission)|GO:0014069(postsynaptic density)|GO:0030054(cell junction)|GO:0045202(synapse)|GO:0045211(postsynaptic membrane)
BPGM	Homo sapiens 2,3-bisphosphoglycerate mutase (BPGM), transcript variant 2, mRNA [NM_199186]	279.4	195.79	191.407	774.466	740.823	363.534	222.199	626.274	1.49494	0.0744309	669	GO:0004082(bisphosphoglycerate mutase activity)|GO:0004083(2,3-bisphospho-D-glycerate 2-phosphohydrolase activity)|GO:0004619(phosphoglycerate mutase activity)|GO:0005975(carbohydrate metabolic process)|GO:0006096(glycolysis)|GO:0007585(respiratory gaseous exchange)|GO:0016787(hydrolase activity)|GO:0016853(isomerase activity)|GO:0048821(erythrocyte development)
ZP1	Homo sapiens zona pellucida glycoprotein 1 (sperm receptor) (ZP1), mRNA [NM_207341]	6.0121	5.7153	5.1958	12.0031	6.5612	3.7466	5.64107	7.43697	0.398746	0.500031	22917	GO:0005576(extracellular region)|GO:0005578(proteinaceous extracellular matrix)|GO:0005794(Golgi apparatus)|GO:0005886(plasma membrane)|GO:0007338(single fertilization)|GO:0016021(integral to membrane)|GO:0030141(stored secretory granule)
ACSBG1	acyl-CoA synthetase bubblegum family member 1 [Source:HGNC Symbol;Acc:29567] [ENST00000258873]	3.0598	3.2568	3.1385	3.5605	3.1165	8.6551	3.1517	5.1107	0.697391	0.387646	23205	GO:0000038(very long-chain fatty acid metabolic process)|GO:0000166(nucleotide binding)|GO:0001552(ovarian follicle atresia)|GO:0001676(long-chain fatty acid metabolic process)|GO:0004467(long-chain fatty acid-CoA ligase activity)|GO:0005524(ATP binding)|GO:0005737(cytoplasm)|GO:0005783(endoplasmic reticulum)|GO:0005792(microsome)|GO:0006629(lipid metabolic process)|GO:0016023(cytoplasmic membran…
TRDMT1	Homo sapiens tRNA aspartic acid methyltransferase 1 (TRDMT1), mRNA [NM_004412]	5.8004	14.8941	3.3206	3.4205	3.4829	3.2737	8.00503	3.39237	-1.23862	0.314619	1787	GO:0001975(response to amphetamine)|GO:0003677(DNA binding)|GO:0003723(RNA binding)|GO:0003886(DNA (cytosine-5-)-methyltransferase activity)|GO:0005634(nucleus)|GO:0006306(DNA methylation)|GO:0008033(tRNA processing)|GO:0008168(methyltransferase activity)|GO:0016740(transferase activity)|GO:0090116(C-5 methylation of cytosine)
C13orf30	Homo sapiens chromosome 13 open reading frame 30 (C13orf30), mRNA [NM_182508]	4.0678	3.6796	8.0584	3.7092	3.9271	3.391	5.2686	3.67577	-0.519374	0.411466	144809
OR8D1	Homo sapiens olfactory receptor, family 8, subfamily D, member 1 (OR8D1), mRNA [NM_001002917]	12.7156	12.7414	10.2188	6.2594	7.3802	5.103	11.8919	6.24753	-0.928625	0.00528663	283159	GO:0004871(signal transducer activity)|GO:0004872(receptor activity)|GO:0004930(G-protein coupled receptor activity)|GO:0004984(olfactory receptor activity)|GO:0005886(plasma membrane)|GO:0016021(integral to membrane)|GO:0050896(response to stimulus)
AK097411	PREDICTED: Homo sapiens putative POM121-like protein 1-like (LOC100653058), mRNA [XM_003403391]	253.937	630.243	855.639	337.99	576.277	437.028	579.94	450.431	-0.364596	0.478777	100653058
AK097080	Homo sapiens uncharacterized LOC100133161 (LOC100133161), non-coding RNA [NR_028326]	290.708	123.568	96.8095	33.1834	179.286	129.842	170.362	114.104	-0.578256	0.633051	100133161
NIPBL	Homo sapiens Nipped-B homolog (Drosophila) (NIPBL), transcript variant A, mRNA [NM_133433]	260.161	392.793	659.195	375.32	317.758	594.322	437.383	429.133	-0.0274714	0.905986	25836	GO:0000122(negative regulation of transcription from RNA polymerase II promoter)|GO:0001656(metanephros development)|GO:0003007(heart morphogenesis)|GO:0003151(outflow tract morphogenesis)|GO:0005515(protein binding)|GO:0005634(nucleus)|GO:0006974(response to DNA damage stimulus)|GO:0007049(cell cycle)|GO:0007064(mitotic sister chromatid cohesion)|GO:0007420(brain development)|GO:0007605(sensory …
HAPLN4	Homo sapiens hyaluronan and proteoglycan link protein 4 (HAPLN4), mRNA [NM_023002]	8.0257	5.6103	4.9072	4.1355	6.0314	3.6209	6.18107	4.59593	-0.427498	0.333435	404037	GO:0005488(binding)|GO:0005540(hyaluronic acid binding)|GO:0005576(extracellular region)|GO:0005578(proteinaceous extracellular matrix)|GO:0007155(cell adhesion)
ZNF791	Homo sapiens zinc finger protein 791 (ZNF791), mRNA [NM_153358]	660.024	148.587	294.155	460.655	209.595	535.958	367.589	402.07	0.129353	0.812945	163049	GO:0003677(DNA binding)|GO:0005622(intracellular)|GO:0005634(nucleus)|GO:0006355(regulation of transcription, DNA-dependent)|GO:0008270(zinc ion binding)|GO:0046872(metal ion binding)
ENST00000322227	Homo sapiens uncharacterized FLJ40194 (FLJ40194), non-coding RNA [NR_034161]	6.7927	95.4897	12.9859	2.845	2.8791	2.9878	38.4228	2.90397	-3.72586	0.340139	124871
SLITRK2	Homo sapiens SLIT and NTRK-like family, member 2 (SLITRK2), transcript variant 1, mRNA [NM_032539]	74.2663	82.0636	88.6017	121.838	129.304	93.5411	81.6439	114.894	0.492891	0.143294	84631	GO:0007409(axonogenesis)|GO:0016020(membrane)|GO:0016021(integral to membrane)
DYDC1	Homo sapiens DPY30 domain containing 1 (DYDC1), mRNA [NM_138812]	3.1499	3.1022	3.0091	3.0527	3.606	3.0988	3.08707	3.2525	0.0753124	0.449887	143241
TUG1	Homo sapiens taurine upregulated 1 (non-protein coding) (TUG1), non-coding RNA [NR_002323]	292.57	172.482	57.0945	21.7509	371.424	122.09	174.049	171.755	-0.0191417	0.988391	55000
WHSC1	Homo sapiens Wolf-Hirschhorn syndrome candidate 1 (WHSC1), transcript variant 8, mRNA [NM_007331]	95.2775	4.7653	2.9346	70.0336	2.9535	2.9058	34.3258	25.2976	-0.440291	0.382143	7468	GO:0003677(DNA binding)|GO:0005634(nucleus)|GO:0005694(chromosome)|GO:0005730(nucleolus)|GO:0005737(cytoplasm)|GO:0006355(regulation of transcription, DNA-dependent)|GO:0008168(methyltransferase activity)|GO:0008270(zinc ion binding)|GO:0009653(anatomical structure morphogenesis)|GO:0016568(chromatin modification)|GO:0016740(transferase activity)|GO:0018024(histone-lysine N-methyltransferase acti…
KIAA1333	Homo sapiens G2/M-phase specific E3 ubiquitin protein ligase (G2E3), mRNA [NM_017769]	3.0452	9.6771	10.5023	2.9713	3.0108	3.5458	7.74153	3.17597	-1.28542	0.179284	55632	GO:0000209(protein polyubiquitination)|GO:0001824(blastocyst development)|GO:0004842(ubiquitin-protein ligase activity)|GO:0005622(intracellular)|GO:0005634(nucleus)|GO:0005730(nucleolus)|GO:0005737(cytoplasm)|GO:0005794(Golgi apparatus)|GO:0006464(protein modification process)|GO:0007275(multicellular organismal development)|GO:0008270(zinc ion binding)|GO:0016874(ligase activity)|GO:0016881(aci…
SETD5	Homo sapiens SET domain containing 5 (SETD5), mRNA [NM_001080517]	1722.95	1871.24	830.639	2155.82	19.0369	782.258	1474.94	985.706	-0.581431	0.554647	55209
LOC401602	Unknown	138.792	11.2812	116.174	3.3519	3.1712	69.9648	88.7491	25.496	-1.79946	0.235655
SURF2	Homo sapiens surfeit 2 (SURF2), mRNA [NM_017503]	200.327	687.53	2346.94	407.69	142.828	1625.98	1078.26	725.501	-0.571662	0.340934	6835	GO:0003674(molecular_function)|GO:0005575(cellular_component)|GO:0008150(biological_process)
HP1BP3	Homo sapiens heterochromatin protein 1, binding protein 3 (HP1BP3), mRNA [NM_016287]	136.913	87.3195	95.6975	164.517	254.546	115.995	106.643	178.352	0.741935	0.272387	50809	GO:0000786(nucleosome)|GO:0003677(DNA binding)|GO:0005634(nucleus)|GO:0005694(chromosome)|GO:0006334(nucleosome assembly)
SF3B14	Homo sapiens splicing factor 3B, 14 kDa subunit (SF3B14), mRNA [NM_016047]	3971.34	2760.79	2993.43	4978.55	3698.52	2544.95	3241.85	3740.67	0.206478	0.403081	51639	GO:0000166(nucleotide binding)|GO:0000398(nuclear mRNA splicing, via spliceosome)|GO:0003723(RNA binding)|GO:0005634(nucleus)|GO:0005654(nucleoplasm)|GO:0005689(U12-type spliceosomal complex)|GO:0008380(RNA splicing)|GO:0010467(gene expression)
HS6ST2	Homo sapiens heparan sulfate 6-O-sulfotransferase 2 (HS6ST2), transcript variant L, mRNA [NM_001077188]	72.1256	2.8788	2.8555	4.2322	9.0316	21.8581	25.9533	11.7073	-1.14851	0.651341	90161	GO:0008146(sulfotransferase activity)|GO:0016020(membrane)|GO:0016021(integral to membrane)|GO:0016740(transferase activity)
MRPL17	Homo sapiens mitochondrial ribosomal protein L17 (MRPL17), nuclear gene encoding mitochondrial protein, mRNA [NM_022061]	1572.72	22.8563	1729.22	1210.68	1225.7	1076.28	1108.27	1170.89	0.079298	0.923386	63875	GO:0003735(structural constituent of ribosome)|GO:0005622(intracellular)|GO:0005739(mitochondrion)|GO:0005743(mitochondrial inner membrane)|GO:0005840(ribosome)|GO:0006412(translation)|GO:0019904(protein domain specific binding)
TRIM15	Homo sapiens tripartite motif containing 15 (TRIM15), mRNA [NM_033229]	11.2906	3.211	24.4245	11.3516	3.1065	8.1505	12.9754	7.5362	-0.783866	0.421122	89870	GO:0005622(intracellular)|GO:0007500(mesodermal cell fate determination)|GO:0008270(zinc ion binding)|GO:0046872(metal ion binding)
UPP1	uridine phosphorylase 1 [Source:HGNC Symbol;Acc:12576] [ENST00000457596]	366.232	6.4992	17.3269	45.1176	97.2328	9.4679	130.019	50.6061	-1.36134	0.587908	7378	GO:0003824(catalytic activity)|GO:0004850(uridine phosphorylase activity)|GO:0005737(cytoplasm)|GO:0005829(cytosol)|GO:0006139(nucleobase, nucleoside, nucleotide and nucleic acid metabolic process)|GO:0006206(pyrimidine base metabolic process)|GO:0006220(pyrimidine nucleotide metabolic process)|GO:0009116(nucleoside metabolic process)|GO:0009166(nucleotide catabolic process)|GO:0043097(pyrimidine…
THRSP	Homo sapiens thyroid hormone responsive (THRSP), mRNA [NM_003251]	16.4042	10.2105	7.6753	6.8551	13.958	7.7095	11.43	9.50753	-0.265682	0.6754	7069	GO:0005634(nucleus)|GO:0005730(nucleolus)|GO:0005737(cytoplasm)|GO:0005829(cytosol)|GO:0006355(regulation of transcription, DNA-dependent)|GO:0006629(lipid metabolic process)|GO:0010866(regulation of triglyceride biosynthetic process)|GO:0042803(protein homodimerization activity)|GO:0046890(regulation of lipid biosynthetic process)
FERD3L	Homo sapiens Fer3-like (Drosophila) (FERD3L), mRNA [NM_152898]	22.4991	7.6923	12.0442	15.3708	17.1711	13.8359	14.0785	15.4593	0.134975	0.800619	222894	GO:0003677(DNA binding)|GO:0005634(nucleus)|GO:0045892(negative regulation of transcription, DNA-dependent)
[truncated: 49,668 more rows]

## Sheet: filter2
GeneName	Description	Sertoli_normo_04	Sertoli_normo_05	Sertoli_normo_06	Sertoli_azoo_07	Sertoli_azoo_08	Sertoli_azoo_09	mean-nor	maem-azo	log2fc	p-value	GeneID	GO
[truncated: 1,617 more rows]

[truncated: 1 more sheets: Sheet3]
